# Supplementary material for: DNA methylation landscape of fat deposits and fatty acid composition in obese and lean pigs
Source: Sci Rep. 2016 Oct 10;6:35063. doi: 10.1038/srep35063 (PMC5056348; doi:10.1038/srep35063)
Supplement: Supplementary Table S4_S5 [file srep35063-s1.xls]

## Sheet: Supplementary Table S4 
Supplementary Information DNA methylation landscape of fat deposit and fatty acid composition variation in obese and lean pigs Shunhua Zhang, Linyuan Shen, Yudong Xia, Qiong Yang, Xuewei Li, Guoqing Tang, Yanzhi Jiang, Jinyong Wang, Mingzhou Li & Li Zhu
Supplementary Table S4. List of DMRs
DMRID	Methylation levels of all sample						Characteristic of DMRs					Annotation of DMRs									Average read depth				Human homologues genes
	LBF_rep1	LBF_rep2	LBF_rep3	RBF_rep1	RBF_rep2	RBF_rep3	chrID	Start	End	Length	#ofCG	FirstElement1	FirstElement2	FirstElement3	FirstGene	SecondElement1	SecondElement2	SecondGene	withCGI	withCGIshore	LBF.mean	RBF.mean	LBF vs RBF.P-value	FDR	PigGeneAccession	GeneNumber	GeneSymbol	HumanEnsemblGene	HumanGeneSymbol
1	0	2.57838	0	10.6641	15.6202	11.875	chr1	3615	3706	92	5	intergenic	NA	NA	NA	NA	NA	NA	N	N	0.86	12.72	0.0023237	0.00483961	NA	0	NA
2	52.0845	53.5015	58.7299	36.0548	34.1041	38.0776	chr1	255213	255417	205	6	Intron	internal	NA	ENSSSCT00000026580	CGIshore	intragenic	ENSSSCT00000026580	N	Y	54.77	36.08	0.00129808	0.00413006	ENSSSCT00000026580	0	NA	ENSG00000112584	FAM120B
3	12.2183	10.3135	9.4917	3.04688	0	0	chr1	528945	529004	60	5	intergenic	NA	NA	NA	CGIshore	intergenic	NA	N	Y	10.67	1.02	0.00173971	0.00446671	NA	0	NA
4	19.189	19.9825	15.6217	1.26953	1.82236	0	chr1	730647	730771	125	6	intergenic	NA	NA	NA	CGIshore	intergenic	NA	N	Y	18.26	1.03	0.00028176	0.00288204	NA	0	NA
5	16.6827	10.0557	15.8986	3.04688	4.99847	1.29077	chr1	1081805	1081846	42	5	Intron	internal	NA	ENSSSCT00000004431	NA	NA	NA	N	N	14.21	3.11	0.0091363	0.00917973	ENSSSCT00000004431	1	WDR27	ENSG00000184465	WDR27
5	16.6827	10.0557	15.8986	3.04688	4.99847	1.29077	chr1	1081805	1081846	42	5	Intron	internal	NA	ENSSSCT00000004434	NA	NA	NA	N	N	14.21	3.11	0.0091363	0.00917973	ENSSSCT00000004434	1	ERMARD	ENSG00000130023	ERMARD
6	55.6579	60.7532	60.8062	31.6114	34.9502	33.2372	chr1	2016498	2016657	160	8	intergenic	NA	NA	NA	CGIshore	intergenic	NA	N	Y	59.07	33.27	0.000196227	0.00266139	NA	0	NA
7	20.6771	18.8222	17.0851	5.1797	8.74732	3.8723	chr1	2029062	2029213	152	5	intergenic	NA	NA	NA	CGIshore	intergenic	NA	N	Y	18.86	5.93	0.00194107	0.00460219	NA	0	NA
8	15.4197	22.3997	21.3563	8.75978	4.88132	3.71095	chr1	2069707	2069828	122	8	intergenic	NA	NA	NA	CGIshore	intergenic	NA	N	Y	19.73	5.78	0.0062998	0.00706636	NA	0	NA
9	66.2181	63.4048	52.5279	21.8821	23.2883	11.1475	chr1	2072989	2073203	215	11	intergenic	NA	NA	NA	NA	NA	NA	N	N	60.72	18.77	0.00177924	0.00448719	NA	0	NA
10	13.8631	12.1184	12.8138	1.21875	3.74885	2.58153	chr1	2208890	2208976	87	5	intergenic	NA	NA	NA	CGIshore	intergenic	NA	N	Y	12.93	2.52	0.00030228	0.00295224	NA	0	NA
11	71.2379	71.6088	68.3834	101.24	91.1652	110.067	chr1	2406904	2407070	167	11	intergenic	NA	NA	NA	CGIshore	intergenic	NA	N	Y	70.41	100.82	0.0054176	0.00654459	NA	0	NA
12	16.0561	13.1068	15.424	0	5.20674	0	chr1	2607296	2607334	39	6	intergenic	NA	NA	NA	CGIshore	intergenic	NA	N	Y	14.86	1.74	0.0025569	0.0049616	NA	0	NA
12	16.0561	13.1068	15.424	0	5.20674	0	chr1	2607296	2607334	39	6	NA	NA	NA	NA	CGI	intergenic	NA	Y	N	14.86	1.74	0.0025569	0.0049616	NA	0	NA
13	21.8184	16.0228	19.3224	7.83484	9.14898	4.97867	chr1	2633402	2633529	128	7	intergenic	NA	NA	NA	CGIshore	intergenic	NA	N	Y	19.05	7.32	0.0048767	0.00624822	NA	0	NA
14	24.0842	28.0399	31.2929	3.8086	9.37213	0	chr1	2663938	2664039	102	8	Intron	internal	NA	ENSSSCT00000004442	NA	NA	NA	N	N	27.81	4.39	0.0024016	0.00487047	ENSSSCT00000004442	1	FRMD1	ENSG00000153303	FRMD1
14	24.0842	28.0399	31.2929	3.8086	9.37213	0	chr1	2663938	2664039	102	8	Promoter	ICP	Proximal	ENSSSCT00000027970	CGIshore	promoter	ENSSSCT00000027970	N	Y	27.81	4.39	0.0024016	0.00487047	ENSSSCT00000027970	1	FRMD1	ENSG00000153303	FRMD1
14	24.0842	28.0399	31.2929	3.8086	9.37213	0	chr1	2663938	2664039	102	8	NA	NA	NA	NA	CGIshore	intergenic	NA	N	Y	27.81	4.39	0.0024016	0.00487047	NA	0	NA
15	66.7699	77.7813	73.7584	46.7188	38.7902	43.0255	chr1	2741887	2741996	110	6	Intron	internal	NA	ENSSSCT00000004443	CGIshore	intragenic	ENSSSCT00000004443	N	Y	72.77	42.84	0.00162312	0.00437288	ENSSSCT00000004443	1	MLLT4	ENSG00000130396	MLLT4
16	21.7345	28.792	26.1022	7.6172	8.33078	0.215128	chr1	2935235	2935373	139	6	intergenic	NA	NA	NA	NA	NA	NA	N	N	25.54	5.39	0.0036802	0.00557577	NA	0	NA
17	62.0706	49.419	60.3118	24.375	34.6248	26.4607	chr1	2950517	2950590	74	6	intergenic	NA	NA	NA	NA	NA	NA	N	N	57.27	28.49	0.0046614	0.00611914	NA	0	NA
18	8.92877	9.28219	14.9494	46.0079	34.0521	47.242	chr1	3004582	3004747	166	5	intergenic	NA	NA	NA	NA	NA	NA	N	N	11.05	42.43	0.0024831	0.00490992	NA	0	NA
19	17.9582	15.4703	12.0341	1.74107	1.78517	0.184395	chr1	3011656	3011791	136	7	intergenic	NA	NA	NA	CGIshore	intergenic	NA	N	Y	15.15	1.24	0.00149757	0.00430307	NA	0	NA
20	45.0354	43.5102	42.0205	18.6621	26.1639	22.4808	chr1	3277278	3277567	290	12	intergenic	NA	NA	NA	NA	NA	NA	N	N	43.52	22.44	0.00083578	0.00373089	NA	0	NA
21	47.2285	63.1704	50.5433	26.5079	30.3032	24.0082	chr1	3291977	3292019	43	5	Intron	internal	NA	ENSSSCT00000004450	NA	NA	NA	N	N	53.65	26.94	0.0067617	0.00736626	ENSSSCT00000004450	0	NA	ENSG00000026297	RNASET2
22	97.9815	82.7662	91.8322	56.672	47.173	54.2121	chr1	3542183	3542230	48	5	intergenic	NA	NA	NA	CGIshore	intergenic	NA	N	Y	90.86	52.69	0.00190458	0.00457943	NA	0	NA
23	77.0053	81.3363	84.4545	57.6137	46.7186	46.5849	chr1	3584806	3584939	134	11	Intron	internal	NA	ENSSSCT00000004447	CGIshore	intragenic	ENSSSCT00000004447	N	Y	80.93	50.31	0.00195837	0.00462221	ENSSSCT00000004447	1	RPS6KA2	ENSG00000071242	RPS6KA2
24	31.9164	26.4284	45.0856	102.324	83.3078	112.081	chr1	3615223	3615302	80	6	Intron	internal	NA	ENSSSCT00000004447	CGIshore	intragenic	ENSSSCT00000004447	N	Y	34.48	99.24	0.0030402	0.00521417	ENSSSCT00000004447	1	RPS6KA2	ENSG00000071242	RPS6KA2
25	46.7585	51.3099	43.1872	21.9375	23.1179	22.9756	chr1	4257517	4257677	161	5	downstream2k	NA	NA	ENSSSCT00000021249	NA	NA	NA	N	N	47.09	22.68	0.00050472	0.00332143	ENSSSCT00000021249	1	U6	ENSG00000212368	RNU6-1000P
25	46.7585	51.3099	43.1872	21.9375	23.1179	22.9756	chr1	4257517	4257677	161	5	NA	NA	NA	NA	CGIshore	intergenic	NA	N	Y	47.09	22.68	0.00050472	0.00332143	NA	0	NA
26	280.492	298.126	383.376	75.2199	35.536	46.9516	chr1	4357584	4357761	178	8	intergenic	NA	NA	NA	CGIshore	intergenic	NA	N	Y	320.66	52.57	0.00138041	0.00418124	NA	0	NA
27	10.5735	11.8176	13.4466	18.2813	21.608	22.8035	chr1	4508488	4508585	98	6	intergenic	NA	NA	NA	NA	NA	NA	N	N	11.95	20.9	0.0048782	0.00624822	NA	0	NA
28	36.7556	41.9908	47.7975	71.8193	75.2002	88.3252	chr1	4732466	4732568	103	7	Intron	internal	NA	ENSSSCT00000004453	CGIshore	intragenic	ENSSSCT00000004453	N	Y	42.18	78.45	0.0036825	0.00557577	ENSSSCT00000004453	1	PDE10A	ENSG00000112541	PDE10A
29	34.7752	36.3552	37.9668	12.7969	16.245	18.3289	chr1	4797902	4798051	150	5	intergenic	NA	NA	NA	NA	NA	NA	N	N	36.37	15.79	0.00037894	0.00314522	NA	0	NA
30	21.382	22.6898	25.6276	8.53126	10.9341	5.67937	chr1	4940811	4940941	131	5	intergenic	NA	NA	NA	NA	NA	NA	N	N	23.23	8.38	0.00165974	0.00440952	NA	0	NA
31	56.3922	53.8882	56.9502	70.3829	73.415	71.5084	chr1	5018483	5018552	70	5	intergenic	NA	NA	NA	NA	NA	NA	N	N	55.74	71.77	0.00024148	0.00278311	NA	0	NA
32	27.3417	24.6119	16.5026	7.7557	4.68606	1.99482	chr1	5813808	5813988	181	11	intergenic	NA	NA	NA	NA	NA	NA	N	N	22.82	4.81	0.0078987	0.00816336	NA	0	NA
33	93.2038	71.5502	74.7471	45.7032	46.8606	40.2289	chr1	6198297	6198394	98	6	intergenic	NA	NA	NA	NA	NA	NA	N	N	79.83	44.26	0.0072603	0.00770652	NA	0	NA
34	41.8242	38.9336	41.7635	6.39845	18.1194	6.71198	chr1	6219734	6219894	161	5	intergenic	NA	NA	NA	NA	NA	NA	N	N	40.84	10.41	0.00156005	0.0043369	NA	0	NA
35	55.4132	61.6664	58.9276	23.8672	25.7733	10.3261	chr1	6246881	6247112	232	6	intergenic	NA	NA	NA	NA	NA	NA	N	N	58.67	19.99	0.00172487	0.00445709	NA	0	NA
36	36.42	28.0757	33.8801	11.5104	12.4962	5.88015	chr1	6600578	6600821	244	9	intergenic	NA	NA	NA	CGIshore	intergenic	NA	N	Y	32.79	9.96	0.0020804	0.00469241	NA	0	NA
37	53.4551	38.6758	54.5773	15.9961	12.4962	21.943	chr1	6851175	6851247	73	6	intergenic	NA	NA	NA	NA	NA	NA	N	N	48.9	16.81	0.0052775	0.00647423	NA	0	NA
38	68.9444	62.3562	69.4392	8.41901	14.2226	11.7528	chr1	7098811	7099108	298	19	intergenic	NA	NA	NA	NA	NA	NA	N	N	66.91	11.46	4.0161e-05	0.00201028	NA	0	NA
39	38.378	33.3041	36.7803	18.5352	12.7565	8.38998	chr1	7151925	7151978	54	6	intergenic	NA	NA	NA	NA	NA	NA	N	N	36.15	13.23	0.0022446	0.00479173	NA	0	NA
40	51.5949	75.2029	74.2527	29.834	24.8622	14.4135	chr1	7276738	7276874	137	12	Intron	first	NA	ENSSSCT00000004459	NA	NA	NA	N	N	67.02	23.04	0.0079789	0.00822076	ENSSSCT00000004459	1	PARK2	ENSG00000185345	PARK2
41	63.2209	56.5633	60.8803	24.0894	27.2866	19.2405	chr1	7349896	7351266	1371	32	Intron	first	NA	ENSSSCT00000004459	NA	NA	NA	N	N	60.22	23.54	0.00027615	0.00288204	ENSSSCT00000004459	1	PARK2	ENSG00000185345	PARK2
42	29.1099	21.0568	28.7387	8.29429	9.19857	10.7564	chr1	7409445	7409653	209	9	Intron	internal	NA	ENSSSCT00000004459	NA	NA	NA	N	N	26.3	9.42	0.0034361	0.00544053	ENSSSCT00000004459	1	PARK2	ENSG00000185345	PARK2
43	150.379	132.303	139.261	74.2677	90.7925	64.6996	chr1	7411437	7411524	88	8	Intron	internal	NA	ENSSSCT00000004459	NA	NA	NA	N	N	140.65	76.59	0.0022965	0.0048288	ENSSSCT00000004459	1	PARK2	ENSG00000185345	PARK2
44	30.3108	32.4876	21.8309	50.5782	58.732	48.2746	chr1	7441953	7442072	120	5	Intron	internal	NA	ENSSSCT00000004459	NA	NA	NA	N	N	28.21	52.53	0.005875	0.00681562	ENSSSCT00000004459	1	PARK2	ENSG00000185345	PARK2
45	13.1368	13.2435	18.2284	1.24645	3.12404	1.29077	chr1	7449050	7449241	192	11	Intron	internal	NA	ENSSSCT00000004459	NA	NA	NA	N	N	14.87	1.89	0.00191929	0.00458351	ENSSSCT00000004459	1	PARK2	ENSG00000185345	PARK2
46	39.455	36.6346	36.3848	11.1719	19.2649	11.832	chr1	7490503	7491069	567	12	Intron	internal	NA	ENSSSCT00000004459	NA	NA	NA	N	N	37.49	14.09	0.0010815	0.00393577	ENSSSCT00000004459	1	PARK2	ENSG00000185345	PARK2
47	26.1821	30.0198	30.848	16.5402	17.8517	15.4892	chr1	7675349	7675629	281	7	Intron	last	NA	ENSSSCT00000004459	NA	NA	NA	N	N	29.02	16.63	0.00146412	0.00425943	ENSSSCT00000004459	1	PARK2	ENSG00000185345	PARK2
48	7.75393	7.99299	5.93231	12.4922	14.9954	14.9729	chr1	7756550	7756707	158	5	Intron	last	NA	ENSSSCT00000004459	NA	NA	NA	N	N	7.23	14.15	0.0027828	0.00506502	ENSSSCT00000004459	1	PARK2	ENSG00000185345	PARK2
49	1.40981	0	3.0848	17.0625	13.121	11.1006	chr1	7846805	7846927	123	5	intergenic	NA	NA	NA	NA	NA	NA	N	N	1.5	13.76	0.0033584	0.0053924	NA	0	NA
50	19.9722	19.8536	23.9665	4.26563	8.74732	6.45383	chr1	7986642	7986836	195	5	intergenic	NA	NA	NA	NA	NA	NA	N	N	21.26	6.49	0.00139554	0.00419621	NA	0	NA
51	29.7626	42.0277	42.0008	9.03908	6.45635	17.6405	chr1	8025784	8026754	971	15	intergenic	NA	NA	NA	NA	NA	NA	N	N	37.93	11.05	0.0071227	0.00760714	NA	0	NA
52	47.3851	63.3137	52.3362	23.698	18.3971	9.32219	chr1	8039012	8039221	210	9	intergenic	NA	NA	NA	NA	NA	NA	N	N	54.34	17.14	0.0041247	0.00580928	NA	0	NA
53	4.11193	4.51217	7.712	31.7383	19.7856	22.5884	chr1	8070645	8070791	147	6	Intron	internal	NA	ENSSSCT00000026963	NA	NA	NA	N	N	5.45	24.7	0.0070386	0.00755231	ENSSSCT00000026963	0	NA	ENSG00000185345	PARK2
54	59.7489	63.815	59.1536	33.7333	34.3645	18.3473	chr1	8086341	8086558	218	14	Intron	internal	NA	ENSSSCT00000026963	NA	NA	NA	N	N	60.91	28.82	0.0041229	0.00580928	ENSSSCT00000026963	0	NA	ENSG00000185345	PARK2
55	85.2596	82.2321	74.7471	17.4107	34.0297	3.5957	chr1	8102409	8102599	191	14	Intron	internal	NA	ENSSSCT00000026963	NA	NA	NA	N	N	80.75	18.35	0.0026028	0.00498701	ENSSSCT00000026963	0	NA	ENSG00000185345	PARK2
56	63.0496	67.8975	71.7809	33.7696	33.0628	25.3851	chr1	8223391	8223511	121	6	Intron	internal	NA	ENSSSCT00000026963	NA	NA	NA	N	N	67.58	30.74	0.0005617	0.00341025	ENSSSCT00000026963	0	NA	ENSG00000185345	PARK2
57	6.1679	6.92941	2.37292	61.8898	37.2933	47.2743	chr1	8249621	8249699	79	8	Intron	internal	NA	ENSSSCT00000026963	NA	NA	NA	N	N	5.16	48.82	0.0038841	0.00567616	ENSSSCT00000026963	0	NA	ENSG00000185345	PARK2
58	10.7414	25.0472	11.1866	65.5079	57.5716	48.3115	chr1	8280514	8280672	159	7	intergenic	NA	NA	NA	NA	NA	NA	N	N	15.66	57.13	0.0037352	0.00560089	NA	0	NA
59	105.522	95.4002	93.1912	153.313	169.834	192.441	chr1	8309242	8309435	194	11	NA	NA	NA	NA	CGIshore	promoter	ENSSSCT00000004462	N	Y	98.04	171.86	0.0034986	0.00548095	NA	0	NA
59	105.522	95.4002	93.1912	153.313	169.834	192.441	chr1	8309242	8309435	194	11	intergenic	NA	NA	NA	NA	NA	NA	N	N	98.04	171.86	0.0034986	0.00548095	NA	0	NA
60	140.813	140.614	127.968	76.7161	72.8571	29.872	chr1	8311670	8311829	160	14	Promoter	HCP	Proximal	ENSSSCT00000004462	CGI	promoter	ENSSSCT00000004462	Y	N	136.47	59.82	0.0079756	0.00822076	ENSSSCT00000004462	1	MAP3K4	ENSG00000085511	MAP3K4
60	140.813	140.614	127.968	76.7161	72.8571	29.872	chr1	8311670	8311829	160	14	Exon	first	NA	ENSSSCT00000004462	NA	NA	NA	N	N	136.47	59.82	0.0079756	0.00822076	ENSSSCT00000004462	1	MAP3K4	ENSG00000085511	MAP3K4
60	140.813	140.614	127.968	76.7161	72.8571	29.872	chr1	8311670	8311829	160	14	Promoter	HCP	Proximal	ENSSSCT00000036162	NA	NA	NA	N	N	136.47	59.82	0.0079756	0.00822076	ENSSSCT00000036162	1	MAP3K4	ENSG00000085511	MAP3K4
60	140.813	140.614	127.968	76.7161	72.8571	29.872	chr1	8311670	8311829	160	14	Exon	first	NA	ENSSSCT00000036162	NA	NA	NA	N	N	136.47	59.82	0.0079756	0.00822076	ENSSSCT00000036162	1	MAP3K4	ENSG00000085511	MAP3K4
60	140.813	140.614	127.968	76.7161	72.8571	29.872	chr1	8311670	8311829	160	14	NA	NA	NA	NA	CGIshore	intergenic	NA	N	Y	136.47	59.82	0.0079756	0.00822076	NA	0	NA
61	35.6857	27.7176	38.2634	0	6.24808	0	chr1	8321104	8321236	133	8	Intron	last	NA	ENSSSCT00000004462	NA	NA	NA	N	N	33.89	2.08	0.00111512	0.00398911	ENSSSCT00000004462	1	MAP3K4	ENSG00000085511	MAP3K4
61	35.6857	27.7176	38.2634	0	6.24808	0	chr1	8321104	8321236	133	8	Intron	last	NA	ENSSSCT00000036162	NA	NA	NA	N	N	33.89	2.08	0.00111512	0.00398911	ENSSSCT00000036162	1	MAP3K4	ENSG00000085511	MAP3K4
62	45.1578	37.1449	41.9711	0.38086	11.7152	2.9849	chr1	8325316	8325814	499	16	intergenic	NA	NA	NA	CGIshore	intergenic	NA	N	Y	41.42	5.03	0.00092335	0.00380685	NA	0	NA
63	64.1126	74.7732	71.1877	6.09376	33.2487	11.4325	chr1	8326521	8326719	199	7	intergenic	NA	NA	NA	CGIshore	intergenic	NA	N	Y	70.02	16.92	0.0039231	0.00569204	NA	0	NA
64	28.322	33.2888	43.094	5.11441	0.781011	2.53543	chr1	8337309	8337781	473	28	Intron	internal	NA	ENSSSCT00000004461	NA	NA	NA	N	N	34.9	2.81	0.0020782	0.00469241	ENSSSCT00000004461	1	AGPAT4	ENSG00000026652	AGPAT4
65	25.2138	27.8664	27.9275	1.75782	3.2442	5.16306	chr1	8352125	8352409	285	13	Intron	internal	NA	ENSSSCT00000004461	NA	NA	NA	N	N	27	3.39	5.9653e-05	0.00221928	ENSSSCT00000004461	1	AGPAT4	ENSG00000026652	AGPAT4
66	39.0046	26.8152	32.7464	9.75002	12.8086	5.93752	chr1	8357340	8357420	81	5	Intron	internal	NA	ENSSSCT00000004461	NA	NA	NA	N	N	32.86	9.5	0.0044565	0.00600375	ENSSSCT00000004461	1	AGPAT4	ENSG00000026652	AGPAT4
67	16.2519	19.123	16.8082	6.09376	4.42573	4.08742	chr1	8360396	8360619	224	6	Intron	internal	NA	ENSSSCT00000004461	NA	NA	NA	N	N	17.39	4.87	0.00031555	0.00300017	ENSSSCT00000004461	1	AGPAT4	ENSG00000026652	AGPAT4
68	41.9025	47.1844	56.3965	17.0625	9.8928	3.61414	chr1	8361026	8361425	400	15	Intron	internal	NA	ENSSSCT00000004461	NA	NA	NA	N	N	48.49	10.19	0.0026364	0.00499844	ENSSSCT00000004461	1	AGPAT4	ENSG00000026652	AGPAT4
69	26.7276	37.9237	36.0882	10.5371	7.94027	3.11935	chr1	8367749	8367919	171	12	Intron	internal	NA	ENSSSCT00000004461	NA	NA	NA	N	N	33.58	7.2	0.0029792	0.00518754	ENSSSCT00000004461	1	AGPAT4	ENSG00000026652	AGPAT4
70	89.1408	77.6738	91.2093	34.8487	52.3277	28.8809	chr1	8383781	8383995	215	8	Intron	internal	NA	ENSSSCT00000004461	NA	NA	NA	N	N	86.01	38.69	0.0044763	0.00601864	ENSSSCT00000004461	1	AGPAT4	ENSG00000026652	AGPAT4
71	35.2451	28.3622	36.3057	14.625	11.2466	5.16306	chr1	8393848	8393949	102	5	Intron	internal	NA	ENSSSCT00000004461	CGIshore	intragenic	ENSSSCT00000004461	N	Y	33.3	10.34	0.0035159	0.00548826	ENSSSCT00000004461	1	AGPAT4	ENSG00000026652	AGPAT4
72	29.8931	26.5001	27.1568	4.73959	14.926	2.72495	chr1	8406967	8407139	173	9	Intron	first	NA	ENSSSCT00000004461	NA	NA	NA	N	N	27.85	7.46	0.0064966	0.00719643	ENSSSCT00000004461	1	AGPAT4	ENSG00000026652	AGPAT4
73	35.7151	50.2785	51.967	18.586	8.74732	1.29077	chr1	8431517	8431568	52	5	Intron	first	NA	ENSSSCT00000004461	NA	NA	NA	N	N	45.99	9.54	0.0071384	0.00762206	ENSSSCT00000004461	1	AGPAT4	ENSG00000026652	AGPAT4
74	62.1596	65.6316	61.1567	30.0533	29.6784	17.132	chr1	8505979	8506070	92	11	Intron	internal	NA	ENSSSCT00000027521	NA	NA	NA	N	N	62.98	25.62	0.00110406	0.00396704	ENSSSCT00000027521	0	NA	ENSG00000085511	MAP3K4
75	66.5919	67.5068	69.5698	54.2899	53.9607	47.6996	chr1	8543106	8543757	652	22	intergenic	NA	NA	NA	NA	NA	NA	N	N	67.89	51.98	0.0023605	0.00485005	NA	0	NA
76	4.50354	12.2473	5.53682	22.8516	27.856	23.8792	chr1	8737137	8737268	132	6	intergenic	NA	NA	NA	NA	NA	NA	N	N	7.43	24.86	0.0036991	0.00558142	NA	0	NA
77	6.06999	17.8338	19.3789	41.8946	44.5176	52.7063	chr1	8752831	8752945	115	6	Intron	internal	NA	ENSSSCT00000004466	NA	NA	NA	N	N	14.43	46.37	0.0038607	0.00566417	ENSSSCT00000004466	1	PLG	ENSG00000122194	PLG
78	18.7974	12.8919	18.1924	31.9922	36.9678	31.8389	chr1	8912569	8912709	141	6	intergenic	NA	NA	NA	NA	NA	NA	N	N	16.63	33.6	0.0025385	0.00494539	NA	0	NA
79	64.0286	74.612	57.5434	24.1846	25.5781	8.55132	chr1	8921608	8921851	244	8	intergenic	NA	NA	NA	NA	NA	NA	N	N	65.39	19.44	0.0033975	0.00542644	NA	0	NA
80	14.0981	18.2329	18.4749	3.04688	3.57033	0	chr1	8984246	8984428	183	7	Intron	last	NA	ENSSSCT00000004468	NA	NA	NA	N	N	16.94	2.21	0.00122321	0.00405987	ENSSSCT00000004468	0	NA	ENSG00000112499	SLC22A2
81	13.3931	22.4319	11.1527	60.6329	75.6018	53.4377	chr1	9287164	9287339	176	5	intergenic	NA	NA	NA	NA	NA	NA	N	N	15.66	63.22	0.0029831	0.00518754	NA	0	NA
82	50.9327	46.1076	44.597	9.23026	16.0796	7.89645	chr1	9314168	9314376	209	17	intergenic	NA	NA	NA	NA	NA	NA	N	N	47.21	11.07	0.00033964	0.00303326	NA	0	NA
83	58.7419	54.5758	55.566	24.375	36.9678	27.1061	chr1	9319885	9319950	66	6	intergenic	NA	NA	NA	NA	NA	NA	N	N	56.29	29.48	0.0026401	0.00499844	NA	0	NA
84	33.2159	29.5342	34.0838	10.8026	20.1643	14.1984	chr1	9332564	9332874	311	11	intergenic	NA	NA	NA	NA	NA	NA	N	N	32.28	15.06	0.0049632	0.00629524	NA	0	NA
85	103.554	110.686	117.799	75.3015	56.4559	56.4249	chr1	9336200	9336313	114	7	intergenic	NA	NA	NA	NA	NA	NA	N	N	110.68	62.73	0.0030956	0.00524933	NA	0	NA
86	43.1486	34.105	54.3615	17.1733	9.79813	4.69369	chr1	9351590	9351768	179	11	intergenic	NA	NA	NA	CGIshore	intergenic	NA	N	Y	43.87	10.56	0.0084197	0.00857716	NA	0	NA
87	123.593	113.191	133.833	73.4298	83.0995	58.6007	chr1	9378548	9378623	76	5	Promoter	HCP	Intermediate	ENSSSCT00000004474	NA	NA	NA	N	N	123.54	71.71	0.0050581	0.0063461	ENSSSCT00000004474	1	PNLDC1	ENSG00000146453	PNLDC1
88	11.7484	6.44596	7.62726	24.5927	21.1989	22.6806	chr1	9429677	9429807	131	7	Intron	internal	NA	ENSSSCT00000004478	NA	NA	NA	N	N	8.61	22.82	0.00165545	0.00440952	ENSSSCT00000004478	1	WTAP	ENSG00000146457	WTAP
89	13.4739	15.5912	12.8286	2.42798	2.53828	0.0806728	chr1	9436611	9437111	501	32	Intron	internal	NA	ENSSSCT00000004478	NA	NA	NA	N	N	13.96	1.68	0.00044283	0.00325515	ENSSSCT00000004478	1	WTAP	ENSG00000146457	WTAP
90	12.6882	12.1184	12.8138	3.35157	3.12404	4.90491	chr1	9532966	9533107	142	5	intergenic	NA	NA	NA	NA	NA	NA	N	N	12.54	3.79	0.000124008	0.00250546	NA	0	NA
91	37.3598	38.9336	38.2041	61.547	69.3537	65.0546	chr1	9562249	9562358	110	5	intergenic	NA	NA	NA	NA	NA	NA	N	N	38.17	65.32	0.00029804	0.00295224	NA	0	NA
92	26.3164	24.4947	28.7124	8.83595	8.12251	2.32338	chr1	9630943	9631076	134	5	intergenic	NA	NA	NA	NA	NA	NA	N	N	26.51	6.43	0.00111509	0.00398911	NA	0	NA
93	38.7696	38.1601	29.187	10.0547	9.99694	5.16306	chr1	9632119	9632207	89	5	intergenic	NA	NA	NA	NA	NA	NA	N	N	35.37	8.4	0.00152026	0.00432327	NA	0	NA
94	22.0608	22.0595	25.7067	9.30991	9.19857	2.43811	chr1	9662194	9662331	138	9	intergenic	NA	NA	NA	NA	NA	NA	N	N	23.28	6.98	0.0032008	0.00529913	NA	0	NA
95	27.1891	30.0198	25.5937	13.0581	14.7276	9.58854	chr1	9670615	9670831	217	7	intergenic	NA	NA	NA	NA	NA	NA	N	N	27.6	12.46	0.00160254	0.00436196	NA	0	NA
96	55.6873	69.3586	65.4927	28.336	32.8024	15.7473	chr1	9672064	9672190	127	5	intergenic	NA	NA	NA	NA	NA	NA	N	N	63.51	25.63	0.0043839	0.00595245	NA	0	NA
97	47.7488	56.6324	44.0686	99.0236	87.1385	111.928	chr1	9849849	9850019	171	14	Intron	internal	NA	ENSSSCT00000004480	NA	NA	NA	N	N	49.48	99.36	0.0034815	0.00546285	ENSSSCT00000004480	1	FNDC1	ENSG00000164694	FNDC1
98	2.11471	13.4076	9.01711	26.8125	30.6156	31.4947	chr1	9923864	9924024	161	5	intergenic	NA	NA	NA	NA	NA	NA	N	N	8.18	29.64	0.0039217	0.00569204	NA	0	NA
99	80.0848	75.2029	84.0411	57.3829	58.0551	44.5314	chr1	10283102	10283181	80	6	intergenic	NA	NA	NA	NA	NA	NA	N	N	79.78	53.32	0.0065216	0.00720946	NA	0	NA
100	48.1683	45.6742	45.933	23.2869	31.6867	18.9927	chr1	10731560	10731679	120	7	Intron	first	NA	ENSSSCT00000027733	NA	NA	NA	N	N	46.59	24.66	0.0045189	0.00603911	ENSSSCT00000027733	0	NA	ENSG00000130338	TULP4
101	61.3853	71.7113	71.0394	45.7032	41.3936	32.9145	chr1	10809782	10809882	101	8	Intron	first	NA	ENSSSCT00000027733	NA	NA	NA	N	N	68.05	40	0.0050558	0.0063461	ENSSSCT00000027733	0	NA	ENSG00000130338	TULP4
102	14.6016	9.9452	13.2206	2.39398	5.13236	1.29077	chr1	10990504	10990695	192	7	intergenic	NA	NA	NA	NA	NA	NA	N	N	12.59	2.94	0.0057434	0.00672523	NA	0	NA
103	14.9792	13.5365	20.1699	3.8086	4.68606	0.645383	chr1	10995868	10995951	84	8	intergenic	NA	NA	NA	NA	NA	NA	N	N	16.23	3.05	0.0050239	0.00633038	NA	0	NA
104	25.9933	23.3666	28.6234	4.18946	5.46707	1.29077	chr1	11168996	11169157	162	8	Promoter	HCP	Proximal	ENSSSCT00000013466	NA	NA	NA	N	N	25.99	3.65	0.00033777	0.00303326	ENSSSCT00000013466	0	NA	ENSG00000078269	SYNJ2
104	25.9933	23.3666	28.6234	4.18946	5.46707	1.29077	chr1	11168996	11169157	162	8	Intron	first	NA	ENSSSCT00000013466	NA	NA	NA	N	N	25.99	3.65	0.00033777	0.00303326	ENSSSCT00000013466	0	NA	ENSG00000078269	SYNJ2
104	25.9933	23.3666	28.6234	4.18946	5.46707	1.29077	chr1	11168996	11169157	162	8	Intron	internal	NA	ENSSSCT00000025405	NA	NA	NA	N	N	25.99	3.65	0.00033777	0.00303326	ENSSSCT00000025405	0	NA	ENSG00000078269	SYNJ2
104	25.9933	23.3666	28.6234	4.18946	5.46707	1.29077	chr1	11168996	11169157	162	8	Intron	internal	NA	ENSSSCT00000032465	NA	NA	NA	N	N	25.99	3.65	0.00033777	0.00303326	ENSSSCT00000032465	0	NA	ENSG00000078269	SYNJ2
105	5.44697	0	12.4039	37.6705	30.9564	35.5547	chr1	11187863	11188128	266	11	Intron	internal	NA	ENSSSCT00000025405	NA	NA	NA	N	N	5.95	34.73	0.0021754	0.00474732	ENSSSCT00000025405	0	NA	ENSG00000078269	SYNJ2
105	5.44697	0	12.4039	37.6705	30.9564	35.5547	chr1	11187863	11188128	266	11	Intron	internal	NA	ENSSSCT00000032465	NA	NA	NA	N	N	5.95	34.73	0.0021754	0.00474732	ENSSSCT00000032465	0	NA	ENSG00000078269	SYNJ2
106	3.96508	4.51217	9.04677	26.8506	30.4594	24.0405	chr1	11365914	11366218	305	8	intergenic	NA	NA	NA	NA	NA	NA	N	N	5.84	27.12	0.00098053	0.00386434	NA	0	NA
107	44.9375	53.1792	43.3059	18.6621	11.9104	3.06557	chr1	11405402	11405622	221	8	intergenic	NA	NA	NA	NA	NA	NA	N	N	47.14	11.21	0.0027436	0.00505514	NA	0	NA
108	130.642	99.5257	122.68	41.7423	44.9862	20.6522	chr1	11774310	11774388	79	5	intergenic	NA	NA	NA	NA	NA	NA	N	N	117.62	35.79	0.0024595	0.00490748	NA	0	NA
109	13.1582	22.6898	28.2378	49.6641	42.7994	48.5328	chr1	11943950	11944053	104	5	intergenic	NA	NA	NA	NA	NA	NA	N	N	21.36	47	0.0063228	0.00708128	NA	0	NA
110	10.3386	12.6341	10.6782	5.78907	3.43645	3.09784	chr1	12031811	12031853	43	5	intergenic	NA	NA	NA	NA	NA	NA	N	N	11.22	4.11	0.0030368	0.00521417	NA	0	NA
111	59.9167	61.3656	68.8148	34.1251	32.49	11.6169	chr1	12035727	12035775	49	5	intergenic	NA	NA	NA	NA	NA	NA	N	N	63.37	26.08	0.0085826	0.00870803	NA	0	NA
112	15.5079	19.08	18.2715	9.14064	8.12251	9.55166	chr1	12675057	12675207	151	5	intergenic	NA	NA	NA	NA	NA	NA	N	N	17.62	8.94	0.00171753	0.00445709	NA	0	NA
113	10.7693	9.88381	10.4804	5.07813	4.68606	5.59332	chr1	13893781	13893884	104	6	Intron	last	NA	ENSSSCT00000023199	CGIshore	transcript	ENSSSCT00000023199	N	Y	10.38	5.12	0.00014125	0.00255408	ENSSSCT00000023199	0	NA
114	109.782	114.595	150.153	48.4115	45.2986	19.9352	chr1	13987496	13987629	134	9	intergenic	NA	NA	NA	NA	NA	NA	N	N	124.84	37.88	0.0050786	0.00635633	NA	0	NA
115	9.59451	3.65271	8.50298	21.836	22.6493	28.1817	chr1	14455034	14455107	74	6	intergenic	NA	NA	NA	NA	NA	NA	N	N	7.25	24.22	0.0032834	0.00535202	NA	0	NA
116	71.8119	56.8856	44.0474	17.3291	14.4487	2.74288	chr1	14778499	14778588	90	8	Intron	first	NA	ENSSSCT00000004503	NA	NA	NA	N	N	57.58	11.51	0.0073837	0.00778491	ENSSSCT00000004503	1	MOR	ENSG00000112038	OPRM1
117	11.5134	12.6341	17.5596	31.3829	30.928	34.0762	chr1	14808787	14808855	69	5	Intron	first	NA	ENSSSCT00000004503	NA	NA	NA	N	N	13.9	32.13	0.0009757	0.00386434	ENSSSCT00000004503	1	MOR	ENSG00000112038	OPRM1
118	16.6435	18.9082	17.7969	3.8086	3.38438	6.02357	chr1	14931625	14931813	189	6	intergenic	NA	NA	NA	NA	NA	NA	N	N	17.78	4.41	0.00021826	0.00271966	NA	0	NA
119	2.11471	3.3519	1.66105	12.4922	11.2466	17.5544	chr1	15361762	15361931	170	5	intergenic	NA	NA	NA	NA	NA	NA	N	N	2.38	13.76	0.0046436	0.00611098	NA	0	NA
120	69.948	72.9881	96.0122	27.8907	27.9962	16.8792	chr1	15495744	15495975	232	13	intergenic	NA	NA	NA	NA	NA	NA	N	N	79.65	24.26	0.0035602	0.00551495	NA	0	NA
121	78.0092	58.1426	62.4079	27.5743	8.27871	4.3886	chr1	15532928	15533022	95	10	intergenic	NA	NA	NA	NA	NA	NA	N	N	66.19	13.41	0.0048976	0.00625982	NA	0	NA
122	12.6882	15.986	17.3223	7.00782	2.49923	4.13045	chr1	15566756	15567012	257	5	intergenic	NA	NA	NA	NA	NA	NA	N	N	15.33	4.55	0.0048036	0.00620668	NA	0	NA
123	4.25879	3.86758	11.568	25.8985	31.6309	36.3028	chr1	15672188	15672381	194	8	Intron	internal	NA	ENSSSCT00000004504	NA	NA	NA	N	N	6.56	31.28	0.0032198	0.0053145	ENSSSCT00000004504	1	RGS17	ENSG00000091844	RGS17
124	34.8927	52.8569	53.6281	14.3203	7.3415	5.29214	chr1	15739847	15740065	219	10	intergenic	NA	NA	NA	NA	NA	NA	N	N	47.13	8.98	0.0047155	0.00615628	NA	0	NA
125	38.1822	50.5548	40.7634	12.9492	15.7318	14.7516	chr1	15995035	15995549	515	14	intergenic	NA	NA	NA	NA	NA	NA	N	N	43.17	14.48	0.00174095	0.00446671	NA	0	NA
126	22.8702	22.9906	21.0399	6.44923	3.22818	1.29077	chr1	16192532	16193147	616	30	Intron	internal	NA	ENSSSCT00000004510	NA	NA	NA	N	N	22.3	3.66	0.00033725	0.00303326	ENSSSCT00000004510	0	NA	ENSG00000131018	SYNE1
126	22.8702	22.9906	21.0399	6.44923	3.22818	1.29077	chr1	16192532	16193147	616	30	Intron	internal	NA	ENSSSCT00000030512	NA	NA	NA	N	N	22.3	3.66	0.00033725	0.00303326	ENSSSCT00000030512	0	NA	ENSG00000131018	SYNE1
127	30.1311	38.7516	33.6397	3.04688	8.72894	2.88524	chr1	16313472	16313689	218	17	intergenic	NA	NA	NA	NA	NA	NA	N	N	34.17	4.89	0.00074475	0.00358284	NA	0	NA
128	55.4691	56.264	61.9503	24.1574	23.3187	6.36163	chr1	16367267	16367478	212	14	Intron	internal	NA	ENSSSCT00000031249	NA	NA	NA	N	N	57.89	17.95	0.002895	0.00513172	ENSSSCT00000031249	0	NA
129	117.631	112.965	122.799	44.1798	51.3514	40.6591	chr1	16423516	16423668	153	8	Intron	internal	NA	ENSSSCT00000004511	NA	NA	NA	N	N	117.8	45.4	6.4435e-05	0.00221928	ENSSSCT00000004511	0	NA
130	31.9817	50.565	47.063	8.8021	12.6697	6.45383	chr1	16643536	16643706	171	9	Intron	first	NA	ENSSSCT00000004515	NA	NA	NA	N	N	43.2	9.31	0.0047824	0.00619777	ENSSSCT00000004515	0	NA	ENSG00000091831	ESR1
131	15.7764	16.207	23.5597	59.8494	63.1503	68.4106	chr1	16794193	16794313	121	7	intergenic	NA	NA	NA	NA	NA	NA	N	N	18.51	63.8	0.00021861	0.00271966	NA	0	NA
132	26.7863	24.2368	22.0682	39.0001	36.5513	41.5626	chr1	16800805	16800900	96	5	intergenic	NA	NA	NA	NA	NA	NA	N	N	24.36	39.04	0.0017979	0.00449676	NA	0	NA
133	74.8281	78.7399	71.3703	19.336	44.0971	11.2197	chr1	17030027	17030241	215	13	intergenic	NA	NA	NA	NA	NA	NA	N	N	74.98	24.88	0.0077429	0.00804551	NA	0	NA
134	30.8395	44.9606	39.5982	14.4727	10.9341	8.22863	chr1	17048351	17048480	130	8	intergenic	NA	NA	NA	NA	NA	NA	N	N	38.47	11.21	0.0037382	0.00560089	NA	0	NA
135	53.8747	51.936	47.4585	23.5045	18.9674	22.1274	chr1	17050269	17050394	126	7	intergenic	NA	NA	NA	NA	NA	NA	N	N	51.09	21.53	0.00022059	0.00271966	NA	0	NA
136	12.7274	7.52029	5.53682	27.6758	25.2527	20.4371	chr1	17096870	17096932	63	6	Intron	internal	NA	ENSSSCT00000004518	NA	NA	NA	N	N	8.59	24.46	0.0062964	0.00706636	ENSSSCT00000004518	1	CCDC170	ENSG00000120262	CCDC170
136	12.7274	7.52029	5.53682	27.6758	25.2527	20.4371	chr1	17096870	17096932	63	6	Intron	internal	NA	ENSSSCT00000030322	NA	NA	NA	N	N	8.59	24.46	0.0062964	0.00706636	ENSSSCT00000030322	1	CCDC170	ENSG00000120262	CCDC170
137	34.6043	49.8097	51.3414	16.7578	12.7802	4.10698	chr1	17159147	17159324	178	11	Intron	first	NA	ENSSSCT00000030322	NA	NA	NA	N	N	45.25	11.21	0.0064198	0.00714763	ENSSSCT00000030322	1	CCDC170	ENSG00000120262	CCDC170
138	56.9796	61.1077	59.3231	21.7852	25.1485	15.102	chr1	17344955	17345122	168	10	intergenic	NA	NA	NA	NA	NA	NA	N	N	59.14	20.68	0.00026494	0.00284053	NA	0	NA
139	8.92877	9.02435	11.6273	23.461	26.8668	26.0735	chr1	17422673	17422744	72	5	intergenic	NA	NA	NA	NA	NA	NA	N	N	9.86	25.47	0.00032291	0.00300017	NA	0	NA
140	20.9121	16.5017	21.119	35.0391	48.4227	47.7583	chr1	17452467	17452538	72	5	intergenic	NA	NA	NA	NA	NA	NA	N	N	19.51	43.74	0.0062606	0.00704224	NA	0	NA
141	57.7908	60.1009	66.0464	27.2043	32.5049	17.2102	chr1	17486773	17487410	638	21	intergenic	NA	NA	NA	NA	NA	NA	N	N	61.31	25.64	0.0022205	0.00477408	NA	0	NA
142	41.1193	37.3866	32.0345	17.6719	20.9311	11.6169	chr1	17960411	17960496	86	5	intergenic	NA	NA	NA	NA	NA	NA	N	N	36.85	16.74	0.0060954	0.00694775	NA	0	NA
143	21.1471	17.7264	19.3789	2.79297	1.82236	6.45383	chr1	17988409	17988592	184	12	intergenic	NA	NA	NA	NA	NA	NA	N	N	19.42	3.69	0.00079839	0.00367585	NA	0	NA
144	3.65505	3.72433	4.74585	20.4818	15.2731	17.9273	chr1	17992629	17992890	262	9	intergenic	NA	NA	NA	NA	NA	NA	N	N	4.04	17.89	0.00085759	0.00375122	NA	0	NA
145	15.2729	19.9825	15.6217	3.30079	3.90505	5.80844	chr1	18002671	18002807	137	6	Intron	last	NA	ENSSSCT00000004526	NA	NA	NA	N	N	16.96	4.34	0.00173503	0.00446671	ENSSSCT00000004526	1	PPP1R14C	ENSG00000198729	PPP1R14C
146	19.4687	18.6933	12.2036	1.52344	0	0	chr1	18090132	18090285	154	14	intergenic	NA	NA	NA	NA	NA	NA	N	N	16.79	0.51	0.0023152	0.00483961	NA	0	NA
147	39.4745	45.6374	41.5262	30.7735	29.366	29.4295	chr1	18625107	18625189	83	5	Intron	internal	NA	ENSSSCT00000004541	NA	NA	NA	N	N	42.21	29.86	0.002717	0.00504662	ENSSSCT00000004541	1	LATS1	ENSG00000131023	LATS1
148	46.7977	46.1961	37.1758	21.0743	23.4303	18.501	chr1	18808023	18808120	98	6	Intron	internal	NA	ENSSSCT00000004544	NA	NA	NA	N	N	43.39	21	0.0028205	0.00509215	ENSSSCT00000004544	1	ZC3H12D	ENSG00000178199	ZC3H12D
149	28.1227	31.0212	32.8502	16.4722	7.71248	5.80844	chr1	18937441	18937734	294	16	intergenic	NA	NA	NA	NA	NA	NA	N	N	30.66	10	0.0043808	0.00595245	NA	0	NA
150	64.1461	60.8499	66.2046	40.2188	45.611	37.9485	chr1	19233601	19233719	119	5	intergenic	NA	NA	NA	NA	NA	NA	N	N	63.73	41.26	0.00123543	0.00408151	NA	0	NA
151	65.2035	80.8968	56.5053	2.47559	10.9341	11.1329	chr1	19269652	19269974	323	8	intergenic	NA	NA	NA	NA	NA	NA	N	N	67.54	8.18	0.00151704	0.00432327	NA	0	NA
152	40.062	31.3274	37.1363	5.48438	9.05972	7.61552	chr1	19469778	19470076	299	10	intergenic	NA	NA	NA	NA	NA	NA	N	N	36.18	7.39	0.00048164	0.00330247	NA	0	NA
153	46.1543	52.8569	61.357	24.375	7.81011	1.10637	chr1	19555037	19555092	56	7	intergenic	NA	NA	NA	NA	NA	NA	N	N	53.46	11.1	0.0066597	0.00729883	NA	0	NA
154	45.8187	61.5129	65.2554	11.5346	26.7775	12.1701	chr1	20128979	20129114	136	7	intergenic	NA	NA	NA	NA	NA	NA	N	N	57.53	16.83	0.0063209	0.00707971	NA	0	NA
155	70.6581	65.7488	63.2215	40.2623	37.4885	23.9714	chr1	21209221	21209357	137	7	Intron	internal	NA	ENSSSCT00000004553	NA	NA	NA	N	N	66.54	33.91	0.0040022	0.00573992	ENSSSCT00000004553	1	ADGB	ENSG00000118492	ADGB
156	17.6226	18.3065	20.4071	4.57032	6.56049	8.7772	chr1	21217433	21217608	176	5	Intron	internal	NA	ENSSSCT00000004553	NA	NA	NA	N	N	18.78	6.64	0.00118488	0.00401961	ENSSSCT00000004553	1	ADGB	ENSG00000118492	ADGB
157	12.6621	21.773	18.1924	3.72396	5.20674	0.717092	chr1	21258376	21258510	135	9	intergenic	NA	NA	NA	NA	NA	NA	N	N	17.54	3.22	0.0084046	0.00856609	NA	0	NA
158	49.3432	47.608	74.8319	5.54967	0	0	chr1	21680163	21680360	198	14	Intron	internal	NA	ENSSSCT00000004554	NA	NA	NA	N	N	57.26	1.85	0.00352	0.00548826	ENSSSCT00000004554	1	GRM1	ENSG00000152822	GRM1
159	15.2729	20.9494	16.6105	2.47559	1.17152	7.26056	chr1	22193549	22193851	303	8	intergenic	NA	NA	NA	NA	NA	NA	N	N	17.61	3.64	0.005184	0.00641972	NA	0	NA
160	24.4758	24.9244	33.4187	11.1719	5.98775	6.2387	chr1	22330270	22330413	144	6	intergenic	NA	NA	NA	NA	NA	NA	N	N	27.61	7.8	0.0041583	0.00582823	NA	0	NA
161	24.231	32.2298	37.0769	6.66505	14.0582	6.45383	chr1	23190811	23190900	90	8	intergenic	NA	NA	NA	NA	NA	NA	N	N	31.18	9.06	0.0079772	0.00822076	NA	0	NA
162	77.9798	78.963	88.169	20.5664	33.4858	13.7951	chr1	23195992	23196244	253	16	intergenic	NA	NA	NA	NA	NA	NA	N	N	81.7	22.62	0.00087682	0.00375893	NA	0	NA
163	37.8084	31.0578	25.6707	0	6.24808	3.40293	chr1	23212483	23212772	290	22	intergenic	NA	NA	NA	NA	NA	NA	N	N	31.51	3.22	0.0020037	0.00464584	NA	0	NA
164	37.3337	44.8352	53.259	9.47918	20.6534	12.0471	chr1	23231001	23231125	125	9	intergenic	NA	NA	NA	NA	NA	NA	N	N	45.14	14.06	0.0055207	0.0066	NA	0	NA
165	55.9027	55.865	44.3935	20.0586	16.5314	9.7883	chr1	23275833	23275964	132	12	intergenic	NA	NA	NA	NA	NA	NA	N	N	52.05	15.46	0.00168144	0.00442562	NA	0	NA
166	30.6437	50.3859	48.1506	13.9649	8.98162	4.94793	chr1	23321994	23322193	200	12	intergenic	NA	NA	NA	NA	NA	NA	N	N	43.06	9.3	0.007539	0.0078958	NA	0	NA
167	31.3849	29.4673	32.543	14.5815	9.14898	7.92899	chr1	23891264	23891467	204	7	Intron	internal	NA	ENSSSCT00000004567	NA	NA	NA	N	N	31.13	10.55	0.00077504	0.0036502	ENSSSCT00000004567	0	NA	ENSG00000112419	PHACTR2
168	10.1036	5.15677	11.39	40.5235	50.2971	60.9241	chr1	23902665	23902830	166	5	Intron	internal	NA	ENSSSCT00000004567	NA	NA	NA	N	N	8.88	50.58	0.002525	0.00493195	ENSSSCT00000004567	0	NA	ENSG00000112419	PHACTR2
169	20.5597	19.3379	22.7405	2.53907	1.56202	5.37819	chr1	24091835	24091996	162	6	intergenic	NA	NA	NA	NA	NA	NA	N	N	20.88	3.16	0.00030344	0.00295224	NA	0	NA
170	51.8887	42.9731	40.2408	11.2988	14.709	12.8001	chr1	24095344	24095589	246	12	Promoter	ICP	Intermediate	ENSSSCT00000021803	NA	NA	NA	N	N	45.03	12.94	0.00092242	0.00380685	ENSSSCT00000021803	1	U6	ENSG00000212316	RNU6-1228P
171	50.4005	71.808	59.9163	13.1016	12.9648	9.55166	chr1	24306074	24306291	218	10	Intron	last	NA	ENSSSCT00000004571	NA	NA	NA	N	N	60.71	11.87	0.00149633	0.00430307	ENSSSCT00000004571	1	AIG1	ENSG00000146416	AIG1
172	51.2453	37.8777	42.1476	4.64287	15.0252	12.1701	chr1	24593678	24594170	493	21	intergenic	NA	NA	NA	NA	NA	NA	N	N	43.76	10.61	0.0027161	0.00504662	NA	0	NA
173	43.469	59.1417	69.2597	7.23634	20.111	14.8438	chr1	25507259	25507468	210	8	downstream2k	NA	NA	ENSSSCT00000004575	NA	NA	NA	N	N	57.29	14.06	0.0067154	0.00734083	ENSSSCT00000004575	1	VTA1	ENSG00000009844	VTA1
174	41.5892	55.1774	37.7295	11.8828	9.05972	8.7772	chr1	26399562	26399802	241	5	intergenic	NA	NA	NA	NA	NA	NA	N	N	44.83	9.91	0.0029153	0.00514779	NA	0	NA
175	44.8246	51.171	42.8952	7.50001	19.4652	1.58863	chr1	26399814	26400005	192	13	intergenic	NA	NA	NA	NA	NA	NA	N	N	46.3	9.52	0.0032162	0.0053145	NA	0	NA
176	34.4227	40.8674	39.5092	8.53126	8.12251	9.55166	chr1	27178355	27178498	144	10	intergenic	NA	NA	NA	CGI	intergenic	NA	Y	N	38.27	8.74	0.00012207	0.00250193	NA	0	NA
177	24.231	22.8832	28.1785	9.33107	7.0291	1.29077	chr1	27178529	27178729	201	8	intergenic	NA	NA	NA	NA	NA	NA	N	N	25.1	5.88	0.0025956	0.00498701	NA	0	NA
178	11.9833	6.44596	5.93231	19.8047	24.3675	19.3615	chr1	27358179	27358257	79	5	intergenic	NA	NA	NA	NA	NA	NA	N	N	8.12	21.18	0.0065243	0.00720946	NA	0	NA
179	24.8394	31.309	36.4413	9.79354	6.02494	1.84395	chr1	28084869	28084966	98	7	intergenic	NA	NA	NA	NA	NA	NA	N	N	30.86	5.89	0.0035619	0.00551495	NA	0	NA
180	17.5386	19.3379	16.0172	2.17634	4.46292	0.645383	chr1	28369696	28369864	169	14	Promoter	ICP	Distal	ENSSSCT00000004578	NA	NA	NA	N	N	17.63	2.43	0.00048454	0.00330247	ENSSSCT00000004578	1	TXLNB	ENSG00000164440	TXLNB
181	111.375	98.7521	98.9509	58.1954	60.6064	37.6903	chr1	28430593	28430619	27	5	intergenic	NA	NA	NA	NA	NA	NA	N	N	103.03	52.16	0.003724	0.00559	NA	0	NA
182	24.4758	21.0568	19.1811	6.85548	10.9341	4.94793	chr1	28992801	28992848	48	6	Intron	first	NA	ENSSSCT00000004585	NA	NA	NA	N	N	21.57	7.58	0.0039847	0.00572932	ENSSSCT00000004585	1	NHSL1	ENSG00000135540	NHSL1
183	75.9728	63.1704	64.0689	15.2344	35.9265	6.66895	chr1	29231406	29231500	95	6	intergenic	NA	NA	NA	NA	NA	NA	N	N	67.74	19.28	0.0072802	0.00771655	NA	0	NA
184	50.7698	79.0091	64.0689	10.7729	17.4054	3.22691	chr1	29234127	29234412	286	14	intergenic	NA	NA	NA	NA	NA	NA	N	N	64.62	10.47	0.0040433	0.00575875	NA	0	NA
185	78.5334	92.5244	89.7148	42.3048	53.9498	37.4322	chr1	29736438	29736610	173	13	intergenic	NA	NA	NA	NA	NA	NA	N	N	86.92	44.56	0.0028621	0.0051136	NA	0	NA
186	21.852	23.4633	23.0174	11.2735	11.8714	10.3261	chr1	29770283	29770358	76	5	intergenic	NA	NA	NA	NA	NA	NA	N	N	22.78	11.16	6.0212e-05	0.00221928	NA	0	NA
187	40.9235	42.5434	40.5375	24.1211	22.389	21.7279	chr1	29863109	29863285	177	6	intergenic	NA	NA	NA	NA	NA	NA	N	N	41.33	22.75	3.9424e-05	0.00201028	NA	0	NA
188	79.889	75.4178	66.6396	40.1173	53.8897	42.8104	chr1	30205126	30205176	51	6	intergenic	NA	NA	NA	NA	NA	NA	N	N	73.98	45.61	0.0077793	0.00807344	NA	0	NA
189	108.924	109.397	124.748	87.0537	87.0269	82.9778	chr1	30247603	30247720	118	7	intergenic	NA	NA	NA	NA	NA	NA	N	N	114.36	85.69	0.0059368	0.0068558	NA	0	NA
190	89.1198	67.9589	83.7303	12.4052	31.2404	23.6026	chr1	30340711	30340857	147	7	intergenic	NA	NA	NA	NA	NA	NA	N	N	80.27	22.42	0.0023044	0.00482904	NA	0	NA
191	91.8331	102.061	105.002	65.7618	69.5099	57.4391	chr1	30352920	30352973	54	6	intergenic	NA	NA	NA	NA	NA	NA	N	N	99.63	64.24	0.0027156	0.00504662	NA	0	NA
192	23.0399	26.3568	23.5315	4.90886	3.38438	3.44204	chr1	30394000	30394217	218	18	Intron	first	NA	ENSSSCT00000004594	NA	NA	NA	N	N	24.31	3.91	5.9433e-05	0.00221928	ENSSSCT00000004594	1	IFNGR1	ENSG00000027697	IFNGR1
192	23.0399	26.3568	23.5315	4.90886	3.38438	3.44204	chr1	30394000	30394217	218	18	Intron	internal	NA	ENSSSCT00000034018	NA	NA	NA	N	N	24.31	3.91	5.9433e-05	0.00221928	ENSSSCT00000034018	1	IFNGR1	ENSG00000027697	IFNGR1
193	22.4897	23.758	17.6274	1.52344	9.37213	0	chr1	30705635	30705690	56	7	Intron	last	NA	ENSSSCT00000004599	NA	NA	NA	N	N	21.29	3.63	0.0069159	0.00746997	ENSSSCT00000004599	1	PEX7	ENSG00000112357	PEX7
194	33.5363	44.3013	35.2703	4.84731	11.6442	1.17342	chr1	30972217	30972370	154	11	Intron	internal	NA	ENSSSCT00000025418	NA	NA	NA	N	N	37.7	5.89	0.0021649	0.00473266	ENSSSCT00000025418	0	NA	ENSG00000197442	MAP3K5
195	19.2673	19.8536	23.2547	7.31251	9.05972	7.22829	chr1	30979697	30979830	134	5	Intron	internal	NA	ENSSSCT00000025418	NA	NA	NA	N	N	20.79	7.87	0.00072079	0.00355748	ENSSSCT00000025418	0	NA	ENSG00000197442	MAP3K5
196	114.321	120.688	115.452	80.9767	84.229	74.3679	chr1	31022606	31022989	384	13	intergenic	NA	NA	NA	NA	NA	NA	N	N	116.82	79.86	0.0004579	0.00327723	NA	0	NA
197	34.2171	21.2717	22.8394	5.7129	5.46707	1.29077	chr1	32167820	32167939	120	8	Intron	internal	NA	ENSSSCT00000004605	NA	NA	NA	N	N	26.11	4.16	0.0070982	0.00758841	ENSSSCT00000004605	1	AHI1	ENSG00000135541	AHI1
198	105.735	87.0205	84.9803	39.419	30.4594	17.9094	chr1	32288731	32288902	172	8	Intron	internal	NA	ENSSSCT00000004606	NA	NA	NA	N	N	92.58	29.26	0.0022242	0.00477408	ENSSSCT00000004606	1	MYB	ENSG00000118513	MYB
198	105.735	87.0205	84.9803	39.419	30.4594	17.9094	chr1	32288731	32288902	172	8	Intron	internal	NA	ENSSSCT00000027213	NA	NA	NA	N	N	92.58	29.26	0.0022242	0.00477408	ENSSSCT00000027213	1	MYB	ENSG00000118513	MYB
199	28.3919	34.5933	33.0232	14.2188	12.7565	7.31434	chr1	33035913	33035982	70	6	intergenic	NA	NA	NA	NA	NA	NA	N	N	32	11.43	0.00184189	0.00452678	NA	0	NA
200	143.036	127.147	115.087	62.8419	77.7106	63.4089	chr1	34326423	34326515	93	8	intergenic	NA	NA	NA	NA	NA	NA	N	N	128.42	67.99	0.0030604	0.00522779	NA	0	NA
201	31.5969	24.4947	22.0432	8.25865	3.86395	4.89132	chr1	34449387	34449696	310	19	intergenic	NA	NA	NA	NA	NA	NA	N	N	26.04	5.67	0.0029645	0.00517582	NA	0	NA
202	58.2524	46.4109	44.4923	16.377	18.3537	9.14292	chr1	34531431	34531558	128	12	Intron	internal	NA	ENSSSCT00000004620	NA	NA	NA	N	N	49.72	14.62	0.0023974	0.00487047	ENSSSCT00000004620	1	VNN1	ENSG00000112299	VNN1
202	58.2524	46.4109	44.4923	16.377	18.3537	9.14292	chr1	34531431	34531558	128	12	Promoter	ICP	Intermediate	ENSSSCT00000021373	NA	NA	NA	N	N	49.72	14.62	0.0023974	0.00487047	ENSSSCT00000021373	1	U6
203	57.4202	80.2522	81.5693	23.9942	24.6018	5.96979	chr1	34549207	34549327	121	8	intergenic	NA	NA	NA	NA	NA	NA	N	N	73.08	18.19	0.0052558	0.00646785	NA	0	NA
204	11.2449	14.3653	14.068	1.08817	2.9009	2.58153	chr1	34660149	34660283	135	7	downstream2k	NA	NA	ENSSSCT00000030739	NA	NA	NA	N	N	13.23	2.19	0.00063914	0.00349527	ENSSSCT00000030739	1	TAAR6	ENSG00000146383	TAAR6
205	44.4089	45.6374	36.3057	74.3439	87.7856	105.068	chr1	34750354	34750409	56	5	Intron	internal	NA	ENSSSCT00000004629	NA	NA	NA	N	N	42.12	89.07	0.0074161	0.00781135	ENSSSCT00000004629	1	STX7	ENSG00000079950	STX7
206	12.7764	22.722	15.2757	63.9845	67.5574	86.6426	chr1	34863859	34864042	184	8	Exon	internal	NA	ENSSSCT00000004630	NA	NA	NA	N	N	16.92	72.73	0.0018648	0.00454581	ENSSSCT00000004630	1	MOXD1	ENSG00000079931	MOXD1
207	42.441	42.5434	45.9754	9.5215	11.3247	4.19499	chr1	35016183	35016368	186	8	intergenic	NA	NA	NA	NA	NA	NA	N	N	43.65	8.35	0.000135788	0.00255408	NA	0	NA
208	34.5598	50.6008	46.1731	17.2657	11.1945	1.93615	chr1	35116492	35116702	211	12	intergenic	NA	NA	NA	NA	NA	NA	N	N	43.78	10.13	0.0067606	0.00736626	NA	0	NA
209	53.8747	43.8325	48.8144	25.4632	12.273	7.3758	chr1	35350466	35350609	144	7	intergenic	NA	NA	NA	NA	NA	NA	N	N	48.84	15.04	0.0052791	0.00647423	NA	0	NA
210	31.4856	29.5225	38.2041	14.625	10.3093	4.25953	chr1	35422863	35423060	198	10	intergenic	NA	NA	NA	NA	NA	NA	N	N	33.07	9.73	0.0042766	0.00589609	NA	0	NA
211	40.6298	44.692	42.8115	20.1856	11.7152	7.74459	chr1	35643251	35643422	172	12	intergenic	NA	NA	NA	NA	NA	NA	N	N	42.71	13.22	0.00156163	0.0043369	NA	0	NA
212	44.4089	36.3552	44.611	12.4922	25.3047	11.3587	chr1	35780535	35780649	115	5	intergenic	NA	NA	NA	NA	NA	NA	N	N	41.79	16.39	0.0083157	0.00849688	NA	0	NA
213	16.8624	19.9446	16.7501	4.57032	2.75651	0	chr1	35955737	35955954	218	17	Intron	internal	NA	ENSSSCT00000004640	NA	NA	NA	N	N	17.85	2.44	0.0008025	0.00367585	ENSSSCT00000004640	0	NA	ENSG00000079819	EPB41L2
214	5.87419	6.44596	4.74585	20.1094	13.7458	15.231	chr1	36015804	36015858	55	5	Intron	last	NA	ENSSSCT00000004640	NA	NA	NA	N	N	5.69	16.36	0.0057849	0.00674834	ENSSSCT00000004640	0	NA	ENSG00000079819	EPB41L2
215	36.1263	19.499	36.0388	1.52344	1.56202	5.16306	chr1	36030077	36030130	54	8	intergenic	NA	NA	NA	NA	NA	NA	N	N	30.55	2.75	0.0079611	0.00820978	NA	0	NA
216	65.6841	55.3181	51.1257	3.18537	2.84004	5.98446	chr1	36202534	36202650	117	11	intergenic	NA	NA	NA	NA	NA	NA	N	N	57.38	4	0.00027726	0.00288204	NA	0	NA
217	13.3148	40.3947	25.9044	116.289	84.6095	78.7367	chr1	36453947	36454163	217	6	intergenic	NA	NA	NA	NA	NA	NA	N	N	26.54	93.21	0.0089834	0.00904792	NA	0	NA
218	60.0845	37.7549	45.0856	2.61161	9.37213	8.29778	chr1	36507190	36507412	223	7	intergenic	NA	NA	NA	CGIshore	intergenic	NA	N	Y	47.64	6.76	0.004061	0.00577306	NA	0	NA
219	16.4477	22.8371	18.3054	57.6731	70.7372	74.8644	chr1	36573081	36573378	298	7	intergenic	NA	NA	NA	NA	NA	NA	N	N	19.2	67.76	0.00091981	0.00380685	NA	0	NA
220	17.1526	10.3135	14.0003	3.35157	0	0	chr1	37169161	37169217	57	5	intergenic	NA	NA	NA	NA	NA	NA	N	N	13.82	1.12	0.0050019	0.00631661	NA	0	NA
221	51.9539	35.6677	55.7637	10.1563	3.12404	0.717092	chr1	37174571	37174731	161	9	intergenic	NA	NA	NA	NA	NA	NA	N	N	47.8	4.67	0.0031371	0.00527247	NA	0	NA
222	40.6494	49.7628	38.6787	12.1875	23.4303	22.2012	chr1	37482359	37482412	54	5	Intron	internal	NA	ENSSSCT00000004648	NA	NA	NA	N	N	43.03	19.27	0.0085433	0.00867375	ENSSSCT00000004648	0	NA	ENSG00000042781	USH2A
223	121.948	106.229	108.443	58.1954	76.8514	47.5002	chr1	37549426	37549458	33	5	intergenic	NA	NA	NA	NA	NA	NA	N	N	112.21	60.85	0.0065363	0.00722014	NA	0	NA
224	12.4533	11.0871	13.5257	22.2422	25.6171	29.6876	chr1	37552556	37552614	59	5	intergenic	NA	NA	NA	NA	NA	NA	N	N	12.36	25.85	0.003983	0.00572932	NA	0	NA
225	31.0157	27.5887	29.6615	8.83595	15.3078	4.64676	chr1	38292832	38292899	68	5	Intron	first	NA	ENSSSCT00000004650	NA	NA	NA	N	N	29.42	9.6	0.0036818	0.00557577	ENSSSCT00000004650	1	PTPRK	ENSG00000152894	PTPRK
226	25.8464	29.9093	39.1532	0.914064	0.937213	6.19567	chr1	38438742	38438911	170	5	Intron	internal	NA	ENSSSCT00000004650	NA	NA	NA	N	N	31.64	2.68	0.0025597	0.0049616	ENSSSCT00000004650	1	PTPRK	ENSG00000152894	PTPRK
227	80.0195	72.0515	77.2519	25.0521	15.6202	31.8389	chr1	38751145	38751460	316	9	Intron	internal	NA	ENSSSCT00000004650	NA	NA	NA	N	N	76.44	24.17	0.00057595	0.00342494	ENSSSCT00000004650	1	PTPRK	ENSG00000152894	PTPRK
228	76.012	81.7348	89.1033	11.5781	40.4563	10.4552	chr1	38889474	38889654	181	10	intergenic	NA	NA	NA	NA	NA	NA	N	N	82.28	20.83	0.004284	0.00589609	NA	0	NA
229	36.2242	29.4366	41.7239	4.57032	2.60337	3.44204	chr1	38923850	38923905	56	6	intergenic	NA	NA	NA	NA	NA	NA	N	N	35.79	3.54	0.0008587	0.00375122	NA	0	NA
230	32.1122	39.1055	36.1212	17.9427	18.3971	14.4853	chr1	38988751	38988843	93	9	Intron	first	NA	ENSSSCT00000030479	NA	NA	NA	N	N	35.78	16.94	0.00136151	0.00417266	ENSSSCT00000030479	1	THEMIS	ENSG00000172673	THEMIS
231	25.8464	30.1349	24.4708	8.95021	6.44334	0	chr1	39261665	39261773	109	8	intergenic	NA	NA	NA	NA	NA	NA	N	N	26.82	5.13	0.0023769	0.00486174	NA	0	NA
232	59.1335	57.3691	88.2925	20.5664	5.59724	2.47397	chr1	39402359	39402560	202	12	Intron	last	NA	ENSSSCT00000004657	NA	NA	NA	N	N	68.27	9.55	0.0069016	0.00745805	ENSSSCT00000004657	0	NA	ENSG00000255330	SOGA3
233	24.4758	27.9325	25.5089	13.2031	10.9341	6.2387	chr1	39424273	39424356	84	6	Intron	last	NA	ENSSSCT00000004657	NA	NA	NA	N	N	25.97	10.13	0.0022986	0.0048288	ENSSSCT00000004657	0	NA	ENSG00000255330	SOGA3
234	10.5735	8.50867	9.4917	16.1485	20.6187	21.6849	chr1	42209084	42209227	144	5	intergenic	NA	NA	NA	NA	NA	NA	N	N	9.52	19.48	0.0051952	0.00643059	NA	0	NA
235	28.1961	34.5933	32.2322	15.7422	21.608	16.3497	chr1	42654766	42654875	110	6	intergenic	NA	NA	NA	NA	NA	NA	N	N	31.67	17.9	0.0064186	0.00714763	NA	0	NA
236	49.49	55.9187	41.0812	16.1866	13.2772	11.1329	chr1	42934347	42934522	176	8	intergenic	NA	NA	NA	NA	NA	NA	N	N	48.83	13.53	0.00147693	0.00428263	NA	0	NA
237	20.2072	25.0103	21.119	8.22658	7.4977	4.13045	chr1	43413244	43413284	41	5	intergenic	NA	NA	NA	NA	NA	NA	N	N	22.11	6.62	0.0013352	0.00415791	NA	0	NA
238	20.1401	23.0213	21.0173	8.48774	11.6036	5.71625	chr1	43550796	43550956	161	7	intergenic	NA	NA	NA	NA	NA	NA	N	N	21.39	8.6	0.0025442	0.00494539	NA	0	NA
239	16.9177	12.1184	14.0003	3.65626	3.12404	5.42121	chr1	44040864	44041031	168	5	intergenic	NA	NA	NA	NA	NA	NA	N	N	14.35	4.07	0.0027415	0.00505514	NA	0	NA
240	13.5106	13.7514	14.8308	7.10939	5.98775	6.45383	chr1	44548954	44549039	86	6	intergenic	NA	NA	NA	NA	NA	NA	N	N	14.03	6.52	0.000136768	0.00255408	NA	0	NA
241	46.7977	39.1055	51.0179	15.9961	15.6202	24.3094	chr1	44764394	44764529	136	6	intergenic	NA	NA	NA	NA	NA	NA	N	N	45.64	18.64	0.0038633	0.00566417	NA	0	NA
242	16.0561	10.5284	11.8646	2.79297	4.68606	2.58153	chr1	45475032	45475098	67	6	intergenic	NA	NA	NA	NA	NA	NA	N	N	12.82	3.35	0.0061995	0.00700237	NA	0	NA
243	27.8045	20.6271	18.3902	1.01563	4.68606	3.22691	chr1	45630993	45631277	285	6	Intron	first	NA	ENSSSCT00000004689	NA	NA	NA	N	N	22.27	2.98	0.003135	0.00527247	ENSSSCT00000004689	1	TBC1D32	ENSG00000146350	TBC1D32
244	55.8701	57.7272	31.9026	4.57032	11.8019	3.1552	chr1	45638842	45638921	80	9	Intron	internal	NA	ENSSSCT00000004689	NA	NA	NA	N	N	48.5	6.51	0.0086039	0.00872464	ENSSSCT00000004689	1	TBC1D32	ENSG00000146350	TBC1D32
245	30.5458	25.0103	32.2718	10.9688	16.8698	8.2609	chr1	45682983	45683116	134	5	Intron	internal	NA	ENSSSCT00000004689	NA	NA	NA	N	N	29.28	12.03	0.0067972	0.00739218	ENSSSCT00000004689	1	TBC1D32	ENSG00000146350	TBC1D32
246	62.2664	62.1391	41.5262	6.70314	12.1838	3.8723	chr1	46139768	46139857	90	5	intergenic	NA	NA	NA	NA	NA	NA	N	N	55.31	7.59	0.0028426	0.00510464	NA	0	NA
247	20.2072	24.2368	30.3734	6.09376	1.56202	10.068	chr1	47152623	47152736	114	5	intergenic	NA	NA	NA	NA	NA	NA	N	N	24.94	5.91	0.007757	0.00805661	NA	0	NA
248	21.5876	20.4659	20.9114	11.9971	10.7389	9.68074	chr1	47435169	47435305	137	8	intergenic	NA	NA	NA	NA	NA	NA	N	N	20.99	10.81	0.00016284	0.00257884	NA	0	NA
249	70.1378	61.4945	59.9163	9.29299	27.1792	7.87367	chr1	47587783	47587980	198	10	intergenic	NA	NA	NA	NA	NA	NA	N	N	63.85	14.78	0.0021573	0.00473233	NA	0	NA
250	113.254	88.9543	99.9001	57.2814	54.9831	47.242	chr1	48247074	48247224	151	5	Intron	internal	NA	ENSSSCT00000004692	NA	NA	NA	N	N	100.7	53.17	0.0034207	0.00544033	ENSSSCT00000004692	1	FAM184A	ENSG00000111879	FAM184A
251	79.0345	78.0547	75.0707	37.3935	38.0565	24.8766	chr1	48254740	48254940	201	11	Intron	internal	NA	ENSSSCT00000004692	NA	NA	NA	N	N	77.39	33.44	0.00058493	0.00342494	ENSSSCT00000004692	1	FAM184A	ENSG00000111879	FAM184A
252	40.9627	35.3239	23.7292	10.1563	3.54058	3.8723	chr1	48314641	48314850	210	15	intergenic	NA	NA	NA	NA	NA	NA	N	N	33.34	5.86	0.0075593	0.00791056	NA	0	NA
253	44.5459	53.8238	55.0716	22.3438	22.7795	12.6925	chr1	48362114	48362316	203	12	Intron	internal	NA	ENSSSCT00000004693	NA	NA	NA	N	N	51.15	19.27	0.0024201	0.00488435	ENSSSCT00000004693	1	MCM9	ENSG00000111877	MCM9
253	44.5459	53.8238	55.0716	22.3438	22.7795	12.6925	chr1	48362114	48362316	203	12	Intron	first	NA	ENSSSCT00000004694	NA	NA	NA	N	N	51.15	19.27	0.0024201	0.00488435	ENSSSCT00000004694	1	ASF1A	ENSG00000111875	ASF1A
254	2.54548	1.50406	4.5481	13.2031	13.5375	18.501	chr1	49011308	49011473	166	6	Exon	internal	NA	ENSSSCT00000004697	NA	NA	NA	N	N	2.87	15.08	0.0032007	0.00529913	ENSSSCT00000004697	1	SLC35F1	ENSG00000196376	SLC35F1
255	71.1229	66.5422	66.3506	5.03907	14.0582	17.7728	chr1	49865917	49866136	220	13	intergenic	NA	NA	NA	NA	NA	NA	N	N	68.01	12.29	0.000164066	0.00257884	NA	0	NA
256	23.6646	24.3105	16.9495	2.17634	2.9009	1.10637	chr1	49912898	49913015	118	7	intergenic	NA	NA	NA	NA	NA	NA	N	N	21.64	2.06	0.00124458	0.00408172	NA	0	NA
257	35.9165	41.9908	32.7125	10.4464	13.6119	17.7019	chr1	50114931	50115144	214	7	Promoter	ICP	Intermediate	ENSSSCT00000020721	NA	NA	NA	N	N	36.87	13.92	0.0026168	0.0049908	ENSSSCT00000020721	1	U6
258	75.1057	63.0783	71.9504	23.5045	11.8267	17.7019	chr1	50260569	50260815	247	14	intergenic	NA	NA	NA	NA	NA	NA	N	N	70.04	17.68	0.00044274	0.00325515	NA	0	NA
259	58.3013	65.2654	75.0437	21.5186	24.2113	19.6842	chr1	50465860	50465995	136	8	intergenic	NA	NA	NA	NA	NA	NA	N	N	66.2	21.8	0.00090483	0.00377606	NA	0	NA
260	43.8047	54.3303	54.9162	20.6753	10.9341	27.1061	chr1	50908351	50908423	73	7	intergenic	NA	NA	NA	NA	NA	NA	N	N	51.02	19.57	0.0060629	0.00693278	NA	0	NA
261	27.9611	32.7455	19.458	0	4.68606	1.54892	chr1	51162651	51162697	47	5	intergenic	NA	NA	NA	NA	NA	NA	N	N	26.72	2.08	0.0039384	0.00570119	NA	0	NA
262	36.42	37.7089	33.3692	4.76075	19.7205	4.7597	chr1	52397964	52398175	212	16	intergenic	NA	NA	NA	NA	NA	NA	N	N	35.83	9.75	0.0071575	0.00763505	NA	0	NA
263	91.2457	86.8056	93.9282	34.0235	51.807	52.9214	chr1	52558900	52559077	178	6	intergenic	NA	NA	NA	NA	NA	NA	N	N	90.66	46.25	0.0023561	0.00485005	NA	0	NA
264	19.2673	29.3936	24.2038	5.1797	6.56049	4.90491	chr1	54034321	54034411	91	5	intergenic	NA	NA	NA	NA	NA	NA	N	N	24.29	5.55	0.0032191	0.0053145	NA	0	NA
265	68.8014	61.5589	38.4859	9.33107	1.56202	0.242019	chr1	54115020	54115156	137	16	intergenic	NA	NA	NA	NA	NA	NA	N	N	56.28	3.71	0.005356	0.00651581	NA	0	NA
266	10.5735	12.3762	13.2884	0.914064	2.81164	0.774459	chr1	55412208	55412358	151	5	Intron	internal	NA	ENSSSCT00000004719	NA	NA	NA	N	N	12.08	1.5	0.00051658	0.00335195	ENSSSCT00000004719	1	BAI3	ENSG00000135298	ADGRB3
267	21.4408	24.3335	18.2419	0	1.17152	1.61346	chr1	56393202	56393350	149	8	Intron	internal	NA	ENSSSCT00000004722	NA	NA	NA	N	N	21.34	0.93	0.00036154	0.00309247	ENSSSCT00000004722	1	COL19A1	ENSG00000082293	COL19A1
268	12.9232	11.3449	11.8646	2.74219	0.624808	3.09784	chr1	57274424	57274490	67	5	Intron	internal	NA	ENSSSCT00000004726	NA	NA	NA	N	N	12.04	2.15	0.00039562	0.00320063	ENSSSCT00000004726	1	SMAP1	ENSG00000112305	SMAP1
268	12.9232	11.3449	11.8646	2.74219	0.624808	3.09784	chr1	57274424	57274490	67	5	downstream2k	NA	NA	ENSSSCT00000024170	NA	NA	NA	N	N	12.04	2.15	0.00039562	0.00320063	ENSSSCT00000024170	1	B3GAT2	ENSG00000112309	B3GAT2
269	11.7484	16.2438	16.8478	3.04688	1.56202	3.8723	chr1	57400120	57400156	37	5	intergenic	NA	NA	NA	NA	NA	NA	N	N	14.95	2.83	0.0022584	0.00480494	NA	0	NA
270	54.9462	54.5428	66.8069	22.2657	19.4652	10.1275	chr1	57415049	57415219	171	13	intergenic	NA	NA	NA	NA	NA	NA	N	N	58.77	17.29	0.0015969	0.00436196	NA	0	NA
271	22.3219	16.7595	24.2377	0	6.91752	1.29077	chr1	58532249	58532302	54	7	Intron	internal	NA	ENSSSCT00000004730	NA	NA	NA	N	N	21.11	2.74	0.0040045	0.00574016	ENSSSCT00000004730	1	RIMS1	ENSG00000079841	RIMS1
272	25.7812	26.3568	31.3094	4.65496	5.46707	2.43811	chr1	59183896	59184113	218	18	Intron	internal	NA	ENSSSCT00000004731	NA	NA	NA	N	N	27.82	4.19	0.00027968	0.00288204	ENSSSCT00000004731	1	KCNQ5	ENSG00000185760	KCNQ5
272	25.7812	26.3568	31.3094	4.65496	5.46707	2.43811	chr1	59183896	59184113	218	18	Intron	internal	NA	ENSSSCT00000026479	NA	NA	NA	N	N	27.82	4.19	0.00027968	0.00288204	ENSSSCT00000026479	1	KCNQ5	ENSG00000185760	KCNQ5
272	25.7812	26.3568	31.3094	4.65496	5.46707	2.43811	chr1	59183896	59184113	218	18	Intron	internal	NA	ENSSSCT00000031636	NA	NA	NA	N	N	27.82	4.19	0.00027968	0.00288204	ENSSSCT00000031636	1	KCNQ5	ENSG00000185760	KCNQ5
273	14.8813	13.1068	11.2714	3.04688	5.72741	5.80844	chr1	60028886	60029042	157	6	intergenic	NA	NA	NA	NA	NA	NA	N	N	13.09	4.86	0.0039981	0.00573992	NA	0	NA
274	18.0925	26.0417	23.2547	6.39845	11.559	9.29351	chr1	60368464	60368526	63	5	intergenic	NA	NA	NA	NA	NA	NA	N	N	22.46	9.08	0.0084209	0.00857764	NA	0	NA
275	37.7514	35.152	37.0967	1.92969	2.91577	13.424	chr1	61192322	61192553	232	15	intergenic	NA	NA	NA	CGI	intergenic	NA	Y	N	36.67	6.09	0.00124194	0.00408151	NA	0	NA
276	7.51896	6.18812	10.2036	24.0704	23.4303	28.3968	chr1	62522777	62522955	179	5	Intron	internal	NA	ENSSSCT00000004756	NA	NA	NA	N	N	7.97	25.3	0.00089859	0.00377606	ENSSSCT00000004756	0	NA	ENSG00000213204	C6orf165
277	36.3509	32.4573	34.8959	0	8.45329	3.79637	chr1	64377088	64377298	211	17	intergenic	NA	NA	NA	NA	NA	NA	N	N	34.57	4.08	0.00034419	0.00303326	NA	0	NA
278	37.3011	46.4109	45.0856	22.0899	23.6256	18.7161	chr1	64520648	64520776	129	8	Intron	internal	NA	ENSSSCT00000004778	NA	NA	NA	N	N	42.93	21.48	0.0025429	0.00494539	ENSSSCT00000004778	1	ANKRD6	ENSG00000135299	ANKRD6
278	37.3011	46.4109	45.0856	22.0899	23.6256	18.7161	chr1	64520648	64520776	129	8	Intron	internal	NA	ENSSSCT00000031111	NA	NA	NA	N	N	42.93	21.48	0.0025429	0.00494539	ENSSSCT00000031111	1	ANKRD6	ENSG00000135299	ANKRD6
279	55.553	56.8166	32.6277	1.52344	8.81426	1.01417	chr1	68999938	69000159	222	14	intergenic	NA	NA	NA	NA	NA	NA	N	N	48.33	3.78	0.0057023	0.00670722	NA	0	NA
280	42.1962	35.3454	27.783	0	1.17152	2.58153	chr1	69909282	69909440	159	12	intergenic	NA	NA	NA	NA	NA	NA	N	N	35.11	1.25	0.00131997	0.00414407	NA	0	NA
281	17.2869	20.0746	20.3393	7.83484	5.3555	9.03536	chr1	69975087	69975295	209	7	intergenic	NA	NA	NA	NA	NA	NA	N	N	19.23	7.41	0.00125906	0.004097	NA	0	NA
282	61.0916	57.2079	54.1323	18.8526	34.1692	16.1346	chr1	70517676	70517792	117	8	intergenic	NA	NA	NA	NA	NA	NA	N	N	57.48	23.05	0.0044759	0.00601864	NA	0	NA
283	61.0916	49.726	45.8483	14.3639	20.1947	2.39714	chr1	71162948	71163325	378	14	intergenic	NA	NA	NA	NA	NA	NA	N	N	52.22	12.32	0.0045751	0.00607454	NA	0	NA
284	58.9768	53.1147	41.2889	17.9766	25.6171	12.6495	chr1	71164476	71164564	89	5	intergenic	NA	NA	NA	NA	NA	NA	N	N	51.13	18.75	0.007263	0.00770652	NA	0	NA
285	23.3009	22.5609	23.5315	45.9571	46.0796	41.0894	chr1	72333470	72333698	229	6	intergenic	NA	NA	NA	NA	NA	NA	N	N	23.13	44.38	0.00021979	0.00271966	NA	0	NA
286	17.6226	23.7211	20.6444	7.6172	10.9341	6.19567	chr1	72521187	72521338	152	5	Intron	internal	NA	ENSSSCT00000024655	NA	NA	NA	N	N	20.66	8.25	0.0052816	0.00647423	ENSSSCT00000024655	0	NA
287	15.7428	20.1114	18.2715	5.78907	0.312404	5.67937	chr1	72553507	72553616	110	5	Intron	last	NA	ENSSSCT00000024655	NA	NA	NA	N	N	18.04	3.93	0.0030644	0.00522779	ENSSSCT00000024655	0	NA
288	23.3289	30.5723	25.9327	3.26451	2.23146	1.84395	chr1	72565700	72566043	344	7	Intron	last	NA	ENSSSCT00000024655	NA	NA	NA	N	N	26.61	2.45	0.00036184	0.00309247	ENSSSCT00000024655	0	NA
289	32.6605	33.7768	26.814	14.3203	13.4334	12.1332	chr1	74560996	74561121	126	5	intergenic	NA	NA	NA	NA	NA	NA	N	N	31.08	13.3	0.00138305	0.00418124	NA	0	NA
290	17.133	18.5859	13.4466	6.98243	4.68606	7.20677	chr1	75325899	75326066	168	12	intergenic	NA	NA	NA	NA	NA	NA	N	N	16.39	6.29	0.004282	0.00589609	NA	0	NA
291	55.7395	58.3001	40.076	13.5417	16.8351	8.46168	chr1	76088489	76088613	125	9	intergenic	NA	NA	NA	NA	NA	NA	N	N	51.37	12.95	0.003438	0.00544053	NA	0	NA
292	25.1415	27.8466	29.187	0	2.29096	1.54892	chr1	76160080	76160289	210	15	Intron	internal	NA	ENSSSCT00000004815	NA	NA	NA	N	N	27.39	1.28	4.2183e-05	0.00201028	ENSSSCT00000004815	0	NA	ENSG00000112249	ASCC3
293	57.0971	54.1461	35.8312	13.4063	13.121	6.45383	chr1	76313645	76313711	67	5	intergenic	NA	NA	NA	NA	NA	NA	N	N	49.02	10.99	0.0056557	0.00668563	NA	0	NA
294	21.9303	29.6514	21.9495	10.6641	6.24808	10.3261	chr1	78091190	78091279	90	6	intergenic	NA	NA	NA	NA	NA	NA	N	N	24.51	9.08	0.0062769	0.00705497	NA	0	NA
295	12.0421	13.2948	10.0108	3.1421	3.12404	0	chr1	78390764	78390955	192	16	intergenic	NA	NA	NA	NA	NA	NA	N	N	11.78	2.09	0.0023826	0.00486174	NA	0	NA
296	21.1471	19.8536	15.8986	2.4375	4.68606	1.29077	chr1	80779472	80779522	51	5	intergenic	NA	NA	NA	CGI	intergenic	NA	Y	N	18.97	2.8	0.00098014	0.00386434	NA	0	NA
297	28.3919	30.9406	30.6503	0.76172	4.68606	7.31434	chr1	81381493	81381620	128	6	intergenic	NA	NA	NA	NA	NA	NA	N	N	29.99	4.25	0.00023962	0.00278311	NA	0	NA
298	33.9724	33.8413	41.3284	10.1563	16.6616	3.5496	chr1	82252113	82252288	176	12	intergenic	NA	NA	NA	NA	NA	NA	N	N	36.38	10.12	0.004378	0.00595245	NA	0	NA
299	16.9177	13.1498	12.8138	23.461	21.8683	22.9756	chr1	82795573	82795657	85	5	intergenic	NA	NA	NA	NA	NA	NA	N	N	14.29	22.77	0.0037367	0.00560089	NA	0	NA
300	26.5178	23.2055	22.2038	7.6172	14.9508	9.95733	chr1	83328188	83328302	115	7	Intron	first	NA	ENSSSCT00000004844	NA	NA	NA	N	N	23.98	10.84	0.0065154	0.00720946	ENSSSCT00000004844	1	SEC63	ENSG00000025796	SEC63
301	25.3429	22.4688	20.6783	6.52903	9.59527	6.08504	chr1	84065627	84065753	127	7	intergenic	NA	NA	NA	NA	NA	NA	N	N	22.83	7.4	0.00091719	0.00380685	NA	0	NA
302	8.22386	6.07762	1.18646	30.4688	20.3063	32.4535	chr1	84078120	84078305	186	7	intergenic	NA	NA	NA	NA	NA	NA	N	N	5.16	27.74	0.0062961	0.00706636	NA	0	NA
303	126.295	104.038	112.002	46.922	62.7933	16.1346	chr1	86384867	86384987	121	10	intergenic	NA	NA	NA	NA	NA	NA	N	N	114.11	41.95	0.0089183	0.00899255	NA	0	NA
304	4.93432	6.18812	3.79668	21.6329	16.245	16.78	chr1	87266858	87266972	115	5	Intron	internal	NA	ENSSSCT00000004884	NA	NA	NA	N	N	4.97	18.22	0.0020021	0.00464584	ENSSSCT00000004884	1	FYN	ENSG00000010810	FYN
304	4.93432	6.18812	3.79668	21.6329	16.245	16.78	chr1	87266858	87266972	115	5	Intron	internal	NA	ENSSSCT00000004885	NA	NA	NA	N	N	4.97	18.22	0.0020021	0.00464584	ENSSSCT00000004885	1	FYN	ENSG00000010810	FYN
304	4.93432	6.18812	3.79668	21.6329	16.245	16.78	chr1	87266858	87266972	115	5	Intron	internal	NA	ENSSSCT00000004886	NA	NA	NA	N	N	4.97	18.22	0.0020021	0.00464584	ENSSSCT00000004886	1	FYN	ENSG00000010810	FYN
305	87.6093	63.6309	67.0351	27.2043	28.1164	4.88647	chr1	87559367	87559570	204	14	intergenic	NA	NA	NA	NA	NA	NA	N	N	72.76	20.07	0.0078208	0.0081076	NA	0	NA
306	9.3987	11.6027	9.4917	1.52344	4.68606	2.58153	chr1	87973856	87973969	114	5	Intron	last	NA	ENSSSCT00000004893	NA	NA	NA	N	N	10.16	2.93	0.0035389	0.00549786	ENSSSCT00000004893	0	NA	ENSG00000112769	LAMA4
307	28.0656	29.7947	30.4525	16.4193	12.8433	9.46561	chr1	88786342	88786437	96	9	intergenic	NA	NA	NA	NA	NA	NA	N	N	29.44	12.91	0.00148334	0.00428263	NA	0	NA
308	22.8254	16.0228	22.3733	7.18193	8.70269	7.3758	chr1	89484394	89484523	130	7	intergenic	NA	NA	NA	NA	NA	NA	N	N	20.41	7.75	0.0048979	0.00625982	NA	0	NA
309	14.0981	14.1811	14.9494	4.57032	5.31087	7.74459	chr1	89802404	89802536	133	5	intergenic	NA	NA	NA	NA	NA	NA	N	N	14.41	5.88	0.00102011	0.00389376	NA	0	NA
310	22.0282	27.5565	27.2886	12.1875	7.4196	1.29077	chr1	89998523	89998597	75	8	intergenic	NA	NA	NA	NA	NA	NA	N	N	25.62	6.97	0.0067994	0.00739218	NA	0	NA
311	100.331	96.4316	98.9509	73.4298	74.6646	81.5764	chr1	90233261	90233301	41	5	intergenic	NA	NA	NA	NA	NA	NA	N	N	98.57	76.56	0.00137822	0.00418124	NA	0	NA
312	60.8566	47.958	66.4419	9.75002	24.0551	21.6849	chr1	91297582	91297676	95	5	intergenic	NA	NA	NA	NA	NA	NA	N	N	58.42	18.5	0.0047641	0.00618607	NA	0	NA
313	20.168	20.1973	16.6105	9.90236	7.54977	9.25049	chr1	92405644	92405862	219	6	intergenic	NA	NA	NA	NA	NA	NA	N	N	18.99	8.9	0.00187513	0.0045617	NA	0	NA
314	25.8464	25.569	23.927	11.1719	12.4962	13.553	chr1	92491513	92491631	119	6	Intron	internal	NA	ENSSSCT00000004912	NA	NA	NA	N	N	25.11	12.41	0.000157207	0.00257884	ENSSSCT00000004912	0	NA
315	12.14	10.0987	14.8308	4.31641	6.24808	3.22691	chr1	92935073	92935379	307	6	Intron	internal	NA	ENSSSCT00000004918	NA	NA	NA	N	N	12.36	4.6	0.008915	0.00899061	ENSSSCT00000004918	1	SNAP91	ENSG00000065609	SNAP91
316	27.2562	35.5817	30.848	8.53126	9.37213	5.42121	chr1	95580752	95580843	92	5	intergenic	NA	NA	NA	NA	NA	NA	N	N	31.23	7.77	0.0009591	0.00385083	NA	0	NA
317	49.4271	30.0198	51.4416	0	5.02078	0.36879	chr1	95898917	95899199	283	14	intergenic	NA	NA	NA	CGIshore	intergenic	NA	N	Y	43.63	1.8	0.0039786	0.00572932	NA	0	NA
318	72.37	80.6175	78.0692	32.7032	25.9296	3.01179	chr1	96352395	96352575	181	15	downstream2k	NA	NA	ENSSSCT00000024006	NA	NA	NA	N	N	77.02	20.55	0.0037243	0.00559	ENSSSCT00000024006	0	NA	ENSG00000083123	BCKDHB
319	60.1685	41.3462	61.8655	2.39398	1.2273	10.2339	chr1	96804156	96804328	173	14	Intron	internal	NA	ENSSSCT00000004933	NA	NA	NA	N	N	54.46	4.62	0.0022377	0.00479154	ENSSSCT00000004933	1	TTK	ENSG00000112742	TTK
320	21.9303	18.0487	20.862	5.7129	5.33691	1.82858	chr1	96836103	96836273	171	12	intergenic	NA	NA	NA	NA	NA	NA	N	N	20.28	4.29	0.00070151	0.00354321	NA	0	NA
321	7.63644	12.8919	19.3789	45.9571	46.34	53.997	chr1	97019549	97019793	245	6	intergenic	NA	NA	NA	NA	NA	NA	N	N	13.3	48.76	0.00116342	0.00400702	NA	0	NA
322	17.1526	17.2752	20.8817	9.14064	3.12404	2.83968	chr1	97478445	97478528	84	5	intergenic	NA	NA	NA	NA	NA	NA	N	N	18.44	5.03	0.0049782	0.00630553	NA	0	NA
323	22.5569	27.073	23.9665	33.8204	36.2389	33.3017	chr1	97724039	97724243	205	5	intergenic	NA	NA	NA	CGIshore	intergenic	NA	N	Y	24.53	34.45	0.0035382	0.00549786	NA	0	NA
324	26.0422	30.7258	28.1785	4.69727	8.20061	10.5413	chr1	98929099	98929288	190	12	intergenic	NA	NA	NA	NA	NA	NA	N	N	28.32	7.81	0.00070098	0.00354321	NA	0	NA
325	33.1565	32.8028	35.462	18.112	21.5212	15.4892	chr1	100070442	100070569	128	9	intergenic	NA	NA	NA	NA	NA	NA	N	N	33.81	18.37	0.0013397	0.00415791	NA	0	NA
326	39.5529	44.4055	39.2851	13.711	18.7443	22.9469	chr1	101281812	101281925	114	9	intergenic	NA	NA	NA	NA	NA	NA	N	N	41.08	18.47	0.00198209	0.00463691	NA	0	NA
327	16.6827	18.3065	18.5088	9.75002	8.12251	10.8424	chr1	101784999	101785069	71	5	Intron	first	NA	ENSSSCT00000004955	NA	NA	NA	N	N	17.83	9.57	0.00108018	0.00393577	ENSSSCT00000004955	0	NA
328	22.1541	29.2831	28.9836	1.74107	0.446292	6.26943	chr1	102565555	102565621	67	7	intergenic	NA	NA	NA	NA	NA	NA	N	N	26.81	2.82	0.00119961	0.00402816	NA	0	NA
329	33.5668	40.1491	31.865	12.8404	20.3063	16.9643	chr1	102575566	102575715	150	7	intergenic	NA	NA	NA	NA	NA	NA	N	N	35.19	16.7	0.0051047	0.00637098	NA	0	NA
330	43.3012	41.07	46.95	28.5101	20.3063	26.9217	chr1	102900219	102900330	112	7	intergenic	NA	NA	NA	NA	NA	NA	N	N	43.77	25.25	0.0036751	0.00557577	NA	0	NA
331	9.59451	11.3879	7.90975	21.3282	21.8683	23.4489	chr1	103413264	103413494	231	6	intergenic	NA	NA	NA	NA	NA	NA	N	N	9.63	22.22	0.00045535	0.00327723	NA	0	NA
332	42.7977	37.5708	45.7635	25.6808	25.2155	19.5459	chr1	103626677	103626749	73	7	intergenic	NA	NA	NA	CGI	intergenic	NA	Y	N	42.04	23.48	0.0039207	0.00569204	NA	0	NA
333	5.87419	6.99847	4.91534	11.9699	11.1573	11.6169	chr1	104655706	104655825	120	7	intergenic	NA	NA	NA	NA	NA	NA	N	N	5.93	11.58	0.00094113	0.00382486	NA	0	NA
334	39.2396	35.066	41.7635	21.9375	6.24808	6.45383	chr1	105913674	105913700	27	5	intergenic	NA	NA	NA	NA	NA	NA	N	N	38.69	11.55	0.0081009	0.0083145	NA	0	NA
335	40.5319	49.3116	45.8271	18.2813	1.17152	6.77652	chr1	105935692	105935906	215	8	Intron	internal	NA	ENSSSCT00000004969	NA	NA	NA	N	N	45.22	8.74	0.0029573	0.00517533	ENSSSCT00000004969	1	HAUS1	ENSG00000152240	HAUS1
336	1.40981	1.28919	3.79668	11.5781	9.37213	13.1658	chr1	106793399	106793502	104	5	intergenic	NA	NA	NA	NA	NA	NA	N	N	2.17	11.37	0.0025561	0.0049616	NA	0	NA
337	14.8813	20.1973	21.1586	6.09376	8.59112	4.73281	chr1	106852390	106852470	81	6	intergenic	NA	NA	NA	NA	NA	NA	N	N	18.75	6.47	0.0055385	0.00661286	NA	0	NA
338	47.1404	43.3491	41.3779	15.044	21.4778	16.78	chr1	107247199	107247404	206	8	intergenic	NA	NA	NA	NA	NA	NA	N	N	43.96	17.77	0.00051722	0.00335195	NA	0	NA
339	35.4409	30.0812	32.0345	18.0274	10.9341	8.38998	chr1	107794257	107794358	102	6	Intron	first	NA	ENSSSCT00000004978	NA	NA	NA	N	N	32.52	12.45	0.0036197	0.00554302	ENSSSCT00000004978	1	CTIF	ENSG00000134030	CTIF
340	32.8955	26.5574	26.1022	13.4063	10.9341	9.03536	chr1	107804403	107804465	63	5	Intron	internal	NA	ENSSSCT00000004978	NA	NA	NA	N	N	28.52	11.13	0.0023552	0.00485005	ENSSSCT00000004978	1	CTIF	ENSG00000134030	CTIF
341	51.9866	59.2384	59.0265	19.5762	20.9311	11.8105	chr1	107821334	107821759	426	20	Intron	internal	NA	ENSSSCT00000004978	NA	NA	NA	N	N	56.75	17.44	0.00044408	0.00325515	ENSSSCT00000004978	1	CTIF	ENSG00000134030	CTIF
342	26.5513	28.1044	19.458	10.3594	12.1838	9.55166	chr1	107967397	107967532	136	5	Intron	internal	NA	ENSSSCT00000004978	NA	NA	NA	N	N	24.7	10.7	0.0072225	0.00768248	ENSSSCT00000004978	1	CTIF	ENSG00000134030	CTIF
343	50.518	45.6742	45.4245	31.557	27.2238	29.6876	chr1	108170754	108170828	75	7	intergenic	NA	NA	NA	NA	NA	NA	N	N	47.21	29.49	0.00104036	0.00390091	NA	0	NA
344	16.4477	18.0487	20.6444	6.39845	7.4977	7.48644	chr1	109634169	109634286	118	5	intergenic	NA	NA	NA	NA	NA	NA	N	N	18.38	7.13	0.00091614	0.00380685	NA	0	NA
345	16.6827	22.9476	21.5936	8.22658	7.81011	4.90491	chr1	110085505	110085594	90	5	Intron	first	NA	ENSSSCT00000004992	NA	NA	NA	N	N	20.41	6.98	0.0034767	0.00546285	ENSSSCT00000004992	1	MAPK4	ENSG00000141639	MAPK4
345	16.6827	22.9476	21.5936	8.22658	7.81011	4.90491	chr1	110085505	110085594	90	5	Intron	first	NA	ENSSSCT00000032864	NA	NA	NA	N	N	20.41	6.98	0.0034767	0.00546285	ENSSSCT00000032864	1	MAPK4	ENSG00000141639	MAPK4
345	16.6827	22.9476	21.5936	8.22658	7.81011	4.90491	chr1	110085505	110085594	90	5	Intron	first	NA	ENSSSCT00000033301	NA	NA	NA	N	N	20.41	6.98	0.0034767	0.00546285	ENSSSCT00000033301	1	MAPK4	ENSG00000141639	MAPK4
346	10.1036	14.9546	11.8646	28.0313	32.1776	33.8181	chr1	110128804	110129017	214	5	Intron	first	NA	ENSSSCT00000004992	NA	NA	NA	N	N	12.31	31.34	0.00103736	0.00390091	ENSSSCT00000004992	1	MAPK4	ENSG00000141639	MAPK4
346	10.1036	14.9546	11.8646	28.0313	32.1776	33.8181	chr1	110128804	110129017	214	5	Intron	first	NA	ENSSSCT00000032864	NA	NA	NA	N	N	12.31	31.34	0.00103736	0.00390091	ENSSSCT00000032864	1	MAPK4	ENSG00000141639	MAPK4
346	10.1036	14.9546	11.8646	28.0313	32.1776	33.8181	chr1	110128804	110129017	214	5	Intron	first	NA	ENSSSCT00000033301	NA	NA	NA	N	N	12.31	31.34	0.00103736	0.00390091	ENSSSCT00000033301	1	MAPK4	ENSG00000141639	MAPK4
347	55.3852	50.5548	59.4078	4.02623	5.13236	3.6879	chr1	110476374	110476583	210	14	intergenic	NA	NA	NA	NA	NA	NA	N	N	55.12	4.28	4.0058e-05	0.00201028	NA	0	NA
348	68.9238	70.9056	78.702	11.0026	17.0087	13.9116	chr1	110478603	110478808	206	9	intergenic	NA	NA	NA	NA	NA	NA	N	N	72.84	13.97	6.4656e-05	0.00221928	NA	0	NA
349	41.9737	43.3637	46.272	15.9269	21.0163	19.8309	chr1	110729688	110729960	273	11	intergenic	NA	NA	NA	NA	NA	NA	N	N	43.87	18.92	0.00023694	0.00278311	NA	0	NA
350	25.6996	29.4903	20.0215	3.42774	7.0291	0	chr1	111348962	111349138	177	8	intergenic	NA	NA	NA	NA	NA	NA	N	N	25.07	3.49	0.0032195	0.0053145	NA	0	NA
351	82.6001	75.4673	62.3349	16.9922	23.19	11.0212	chr1	112035780	112036011	232	13	intergenic	NA	NA	NA	NA	NA	NA	N	N	73.47	17.07	0.00121882	0.00405987	NA	0	NA
352	7.68985	8.02815	12.9432	24.9983	24.3533	33.2665	chr1	114206769	114207142	374	22	intergenic	NA	NA	NA	NA	NA	NA	N	N	9.55	27.54	0.0057167	0.00671385	NA	0	NA
353	50.3222	50.9231	56.9502	31.7383	19.2649	21.5128	chr1	114369746	114369838	93	6	intergenic	NA	NA	NA	NA	NA	NA	N	N	52.73	24.17	0.002862	0.0051136	NA	0	NA
354	52.0845	57.7272	48.6449	16.25	6.94232	16.6365	chr1	114500225	114500359	135	9	intergenic	NA	NA	NA	CGI	intergenic	NA	Y	N	52.82	13.28	0.00066222	0.00350462	NA	0	NA
355	32.1905	41.7698	37.0176	10.9688	5.31087	9.29351	chr1	114776671	114776763	93	5	Intron	internal	NA	ENSSSCT00000005008	NA	NA	NA	N	N	36.99	8.52	0.0009197	0.00380685	ENSSSCT00000005008	1	CCDC68	ENSG00000166510	CCDC68
356	44.1739	26.8152	28.9497	3.04688	0	2.06522	chr1	115110810	115110852	43	5	intergenic	NA	NA	NA	NA	NA	NA	N	N	33.31	1.7	0.0046604	0.00611914	NA	0	NA
357	85.7631	89.47	70.7131	37.4766	26.242	23.2338	chr1	115373171	115373394	224	5	intergenic	NA	NA	NA	NA	NA	NA	N	N	81.98	28.98	0.001802	0.00449676	NA	0	NA
358	69.7854	65.2331	59.7977	30.4688	22.0245	7.74459	chr1	116745755	116745864	110	10	Intron	internal	NA	ENSSSCT00000005011	NA	NA	NA	N	N	64.94	20.08	0.0034386	0.00544053	ENSSSCT00000005011	1	TXNL1	ENSG00000091164	TXNL1
359	30.2521	34.647	33.0726	8.56935	7.22435	11.4555	chr1	117633603	117633765	163	8	Promoter	HCP	Intermediate	ENSSSCT00000005018	NA	NA	NA	N	N	32.66	9.08	0.000196389	0.00266139	ENSSSCT00000005018	1	MTFMT	ENSG00000103707	MTFMT
359	30.2521	34.647	33.0726	8.56935	7.22435	11.4555	chr1	117633603	117633765	163	8	Promoter	HCP	Intermediate	ENSSSCT00000029199	CGIshore	promoter	ENSSSCT00000029199	N	Y	32.66	9.08	0.000196389	0.00266139	ENSSSCT00000029199	1	MTFMT	ENSG00000103707	MTFMT
360	67.4063	50.6008	46.5686	18.2813	14.0582	6.29248	chr1	117686767	117686912	146	8	Intron	internal	NA	ENSSSCT00000005019	NA	NA	NA	N	N	54.86	12.88	0.0044974	0.00602647	ENSSSCT00000005019	0	NA	ENSG00000090487	SPG21
361	28.9793	35.6677	32.0345	3.55469	8.85145	12.2623	chr1	117847621	117847783	163	6	Intron	internal	NA	ENSSSCT00000005020	NA	NA	NA	N	N	32.23	8.22	0.00166156	0.00440952	ENSSSCT00000005020	1	ANKDD1A	ENSG00000166839	ANKDD1A
362	11.7484	15.2554	17.5992	5.07813	3.64472	2.3664	chr1	117927256	117927465	210	6	intergenic	NA	NA	NA	NA	NA	NA	N	N	14.87	3.7	0.0039595	0.00571703	NA	0	NA
363	19.189	22.7757	22.1473	4.06251	11.4548	8.38998	chr1	118049361	118049488	128	6	Intron	first	NA	ENSSSCT00000030481	NA	NA	NA	N	N	21.37	7.97	0.0051406	0.00639437	ENSSSCT00000030481	0	NA	ENSG00000249240	AC069368.3
364	55.0216	44.0474	36.5826	9.14064	17.1822	1.29077	chr1	118293685	118293750	66	6	Intron	internal	NA	ENSSSCT00000005027	NA	NA	NA	N	N	45.22	9.2	0.0069438	0.00748654	ENSSSCT00000005027	1	ZNF609	ENSG00000180357	ZNF609
365	71.5182	75.0955	76.8234	36.5626	53.6945	40.4978	chr1	118355237	118355438	202	8	Intron	internal	NA	ENSSSCT00000005027	NA	NA	NA	N	N	74.48	43.58	0.0046571	0.00611914	ENSSSCT00000005027	1	ZNF609	ENSG00000180357	ZNF609
366	26.5807	30.296	37.0769	4.95118	11.5199	0	chr1	118357778	118357934	157	8	Intron	internal	NA	ENSSSCT00000005027	NA	NA	NA	N	N	31.32	5.49	0.0046997	0.00614689	ENSSSCT00000005027	1	ZNF609	ENSG00000180357	ZNF609
367	58.7419	80.1878	65.4927	19.8047	27.1792	0	chr1	118426346	118426448	103	5	Intron	internal	NA	ENSSSCT00000005028	NA	NA	NA	N	N	68.14	15.66	0.0069839	0.00751618	ENSSSCT00000005028	1	TRIP4	ENSG00000103671	TRIP4
368	19.3848	17.4041	16.0172	6.09376	7.28943	4.51768	chr1	118813017	118813136	120	6	intergenic	NA	NA	NA	NA	NA	NA	N	N	17.6	5.97	0.00077756	0.0036502	NA	0	NA
369	69.2315	100.557	78.6455	29.8159	20.7526	4.05669	chr1	120092014	120092181	168	14	intergenic	NA	NA	NA	NA	NA	NA	N	N	82.81	18.21	0.0056825	0.00669517	NA	0	NA
370	41.7067	47.0555	40.0431	13.9966	12.008	6.85719	chr1	120138642	120138852	211	16	Intron	last	NA	ENSSSCT00000005048	NA	NA	NA	N	N	42.94	10.95	0.00043929	0.00325515	ENSSSCT00000005048	1	LACTB	ENSG00000103642	LACTB
371	25.8464	24.4947	27.9666	1.95871	2.4546	3.50351	chr1	120160116	120160278	163	7	intergenic	NA	NA	NA	NA	NA	NA	N	N	26.1	2.64	2.4713e-05	0.00178718	NA	0	NA
372	30.3779	43.6484	32.8819	8.48774	15.8434	8.29778	chr1	120300316	120300492	177	7	intergenic	NA	NA	NA	NA	NA	NA	N	N	35.64	10.88	0.0065562	0.00723455	NA	0	NA
373	23.9667	26.2995	28.9497	7.31251	4.99847	4.3886	chr1	120367238	120367370	133	5	intergenic	NA	NA	NA	NA	NA	NA	N	N	26.41	5.57	0.00025504	0.00284053	NA	0	NA
374	15.2729	14.7336	19.1529	37.2155	42.6209	42.0421	chr1	120471147	120471318	172	7	Intron	first	NA	ENSSSCT00000031480	NA	NA	NA	N	N	16.39	40.63	0.00039547	0.00320063	ENSSSCT00000031480	0	NA	ENSG00000171914	TLN2
375	35.3626	43.3169	27.2886	4.41798	7.4977	0.645383	chr1	120653434	120653647	214	10	intergenic	NA	NA	NA	NA	NA	NA	N	N	35.32	4.19	0.0034755	0.00546285	NA	0	NA
376	30.9374	42.9731	36.5826	1.26953	2.86371	5.37819	chr1	120661137	120661344	208	6	intergenic	NA	NA	NA	NA	NA	NA	N	N	36.83	3.17	0.00079503	0.00367585	NA	0	NA
377	22.5569	15.7281	19.2207	6.39845	6.56049	8.2609	chr1	120665919	120666035	117	5	intergenic	NA	NA	NA	NA	NA	NA	N	N	19.17	7.07	0.0041993	0.00585121	NA	0	NA
378	40.1794	52.3412	44.611	9.14064	9.37213	23.4919	chr1	120689197	120689393	197	5	intergenic	NA	NA	NA	NA	NA	NA	N	N	45.71	14	0.005896	0.00682835	NA	0	NA
379	38.5738	49.6339	45.481	10.6641	17.9632	15.9194	chr1	120705733	120706004	272	6	intergenic	NA	NA	NA	NA	NA	NA	N	N	44.56	14.85	0.00157876	0.0043482	NA	0	NA
380	22.9093	21.7014	17.2037	5.07813	8.33078	5.16306	chr1	121052673	121052914	242	6	intergenic	NA	NA	NA	NA	NA	NA	N	N	20.6	6.19	0.0021171	0.00470866	NA	0	NA
381	65.6604	60.8785	55.8955	22.6823	21.3476	11.3301	chr1	121365051	121365182	132	9	Intron	first	NA	ENSSSCT00000031810	NA	NA	NA	N	N	60.81	18.45	0.00074315	0.00358284	ENSSSCT00000031810	0	NA
382	47.1404	62.2035	56.5053	22.4707	23.2351	12.1009	chr1	122734452	122734572	121	8	intergenic	NA	NA	NA	NA	NA	NA	N	N	55.28	19.27	0.0031564	0.00528545	NA	0	NA
383	88.48	94.9168	77.1942	15.044	26.5544	10.8908	chr1	122737391	122737657	267	16	intergenic	NA	NA	NA	NA	NA	NA	N	N	86.86	17.5	0.00057849	0.00342494	NA	0	NA
384	5.03502	5.34094	9.66119	15.0168	17.4054	18.0707	chr1	123063810	123063935	126	7	intergenic	NA	NA	NA	NA	NA	NA	N	N	6.68	16.83	0.0044629	0.00600508	NA	0	NA
385	23.2618	31.972	27.0513	4.57032	0	5.42121	chr1	124595676	124595814	139	5	Intron	internal	NA	ENSSSCT00000005065	NA	NA	NA	N	N	27.43	3.33	0.00135837	0.00417266	ENSSSCT00000005065	1	FAM81A	ENSG00000157470	FAM81A
386	24.2017	29.9093	26.814	11.2735	16.5574	10.3261	chr1	124792556	124792611	56	5	Intron	internal	NA	ENSSSCT00000005066	NA	NA	NA	N	N	26.97	12.72	0.0049952	0.00631661	ENSSSCT00000005066	1	MYO1E	ENSG00000157483	MYO1E
387	62.0314	60.3342	59.0858	28.336	28.1164	35.6251	chr1	124806622	124806728	107	5	Intron	internal	NA	ENSSSCT00000005066	NA	NA	NA	N	N	60.48	30.69	0.0003382	0.00303326	ENSSSCT00000005066	1	MYO1E	ENSG00000157483	MYO1E
388	18.2939	19.1537	21.8648	10.6641	9.37213	9.21975	chr1	125542902	125543042	141	7	Intron	internal	NA	ENSSSCT00000005077	NA	NA	NA	N	N	19.77	9.75	0.0010198	0.00389376	ENSSSCT00000005077	0	NA	ENSG00000166035	LIPC
389	23.0856	23.5278	21.8902	5.86524	1.09341	0	chr1	125960079	125960296	218	20	intergenic	NA	NA	NA	NA	NA	NA	N	N	22.83	2.32	0.00038448	0.00314522	NA	0	NA
390	13.8631	10.8292	12.5765	2.74219	3.12404	4.90491	chr1	125960744	125960850	107	5	intergenic	NA	NA	NA	NA	NA	NA	N	N	12.42	3.59	0.00131999	0.00414407	NA	0	NA
391	41.6615	54.1461	49.6489	3.39844	5.04653	8.24104	chr1	125971471	125971607	137	13	intergenic	NA	NA	NA	NA	NA	NA	N	N	48.49	5.56	0.0003971	0.00320063	NA	0	NA
392	55.1106	60.2404	54.0379	78.9419	76.255	86.3639	chr1	126609039	126609210	172	11	Promoter	HCP	Intermediate	ENSSSCT00000031109	CGIshore	promoter	ENSSSCT00000031109	N	Y	56.46	80.52	0.0025441	0.00494539	ENSSSCT00000031109	0	NA
393	43.6497	53.4519	55.6724	13.4766	19.8257	1.98579	chr1	127556436	127556586	151	13	intergenic	NA	NA	NA	NA	NA	NA	N	N	50.92	11.76	0.0036012	0.0055346	NA	0	NA
394	26.1401	32.1224	38.2634	4.31641	8.72129	1.29077	chr1	128209854	128209990	137	12	Intron	first	NA	ENSSSCT00000029885	NA	NA	NA	N	N	32.18	4.78	0.0026369	0.00499844	ENSSSCT00000029885	0	NA
395	36.8116	18.9082	16.0172	61.4454	78.1011	82.1787	chr1	128243174	128243462	289	6	Intron	first	NA	ENSSSCT00000029885	NA	NA	NA	N	N	23.91	73.91	0.0053171	0.00649753	ENSSSCT00000029885	0	NA
396	28.666	22.4319	28.2378	0	3.12404	3.35599	chr1	128538562	128538685	124	5	intergenic	NA	NA	NA	NA	NA	NA	N	N	26.45	2.16	0.00044117	0.00325515	NA	0	NA
397	11.9833	34.0347	20.1699	71.6017	69.6661	59.6334	chr1	128703319	128703414	96	5	intergenic	NA	NA	NA	NA	NA	NA	N	N	22.06	66.97	0.0037785	0.00562342	NA	0	NA
398	44.8117	44.9376	33.5599	7.18193	18.9674	8.66657	chr1	128717763	128717896	134	7	intergenic	NA	NA	NA	NA	NA	NA	N	N	41.1	11.61	0.005061	0.0063461	NA	0	NA
399	23.2618	19.08	17.3223	5.1797	2.81164	0.516306	chr1	128870251	128870322	72	5	Intron	internal	NA	ENSSSCT00000005089	NA	NA	NA	N	N	19.89	2.84	0.00153858	0.00433353	ENSSSCT00000005089	1	DYX1C1	ENSG00000256061	DYX1C1
400	25.8464	26.0417	26.5767	15.8438	13.7458	11.3587	chr1	129110285	129110352	68	5	Intron	internal	NA	ENSSSCT00000005093	NA	NA	NA	N	N	26.15	13.65	0.00068012	0.00352251	ENSSSCT00000005093	1	RAB27A	ENSG00000069974	RAB27A
401	27.0213	29.2831	22.3733	6.74666	7.36381	4.97867	chr1	129615950	129616132	183	7	intergenic	NA	NA	NA	NA	NA	NA	N	N	26.23	6.36	0.00077556	0.0036502	NA	0	NA
402	93.6513	120.447	98.0526	26.6602	28.6742	11.3403	chr1	129764681	129764965	285	14	intergenic	NA	NA	NA	NA	NA	NA	N	N	104.05	22.22	0.00118348	0.00401961	NA	0	NA
403	40.2382	38.4609	34.9018	9.14064	15.7504	12.9077	chr1	130532973	130533138	166	12	intergenic	NA	NA	NA	NA	NA	NA	N	N	37.87	12.6	0.00051937	0.00335195	NA	0	NA
404	35.95	34.2925	47.4585	18.2813	14.9954	9.03536	chr1	131668586	131668667	82	5	intergenic	NA	NA	NA	NA	NA	NA	N	N	39.23	14.1	0.0070785	0.00757608	NA	0	NA
405	4.93432	3.3519	5.45773	15.8438	15.9326	14.7147	chr1	132857049	132857174	126	5	intergenic	NA	NA	NA	NA	NA	NA	N	N	4.58	15.5	0.00012297	0.00250193	NA	0	NA
406	62.6021	74.9573	76.2726	24.375	32.5793	7.92899	chr1	132917531	132917691	161	7	Intron	internal	NA	ENSSSCT00000005108	NA	NA	NA	N	N	71.28	21.63	0.0042001	0.00585147	ENSSSCT00000005108	1	LEO1	ENSG00000166477	LEO1
407	53.3376	61.6234	65.73	28.6407	28.4288	37.9485	chr1	132971566	132971637	72	5	Intron	internal	NA	ENSSSCT00000005109	NA	NA	NA	N	N	60.23	31.67	0.0040371	0.00575875	ENSSSCT00000005109	1	TMOD3	ENSG00000138594	TMOD3
408	31.0493	30.7564	36.1023	10.2288	10.711	11.8013	chr1	133125205	133125361	157	7	Intron	first	NA	ENSSSCT00000005113	NA	NA	NA	N	N	32.64	10.91	0.00026416	0.00284053	ENSSSCT00000005113	1	SCG3	ENSG00000104112	SCG3
409	23.8492	28.4912	25.3903	12.0352	4.21746	5.29214	chr1	133163850	133164185	336	10	Intron	internal	NA	ENSSSCT00000005113	NA	NA	NA	N	N	25.91	7.18	0.0026018	0.00498701	ENSSSCT00000005113	1	SCG3	ENSG00000104112	SCG3
410	7.51896	9.28219	9.01711	18.8907	26.5544	26.3316	chr1	133211110	133211268	159	5	intergenic	NA	NA	NA	NA	NA	NA	N	N	8.61	23.93	0.0040194	0.00574876	NA	0	NA
411	38.5841	33.1797	35.5314	12.1875	7.48126	5.16306	chr1	133511022	133511239	218	19	Intron	internal	NA	ENSSSCT00000005116	NA	NA	NA	N	N	35.77	8.28	0.00044373	0.00325515	ENSSSCT00000005116	1	GLDN	ENSG00000186417	GLDN
412	63.2605	64.9555	79.858	19.8047	37.849	8.83678	chr1	133917963	133918238	276	13	Intron	internal	NA	ENSSSCT00000023689	NA	NA	NA	N	N	69.36	22.16	0.0090646	0.00911674	ENSSSCT00000023689	1	CYP19A1	ENSG00000137869	CYP19A1
412	63.2605	64.9555	79.858	19.8047	37.849	8.83678	chr1	133917963	133918238	276	13	Intron	first	NA	ENSSSCT00000028692	NA	NA	NA	N	N	69.36	22.16	0.0090646	0.00911674	ENSSSCT00000028692	1	CYP19A1	ENSG00000137869	CYP19A1
413	53.4551	50.4074	47.2212	24.6797	17.6508	8.64813	chr1	134301327	134301416	90	10	Intron	internal	NA	ENSSSCT00000005118	NA	NA	NA	N	N	50.36	16.99	0.0025772	0.00497863	ENSSSCT00000005118	1	AP4E1	ENSG00000081014	AP4E1
413	53.4551	50.4074	47.2212	24.6797	17.6508	8.64813	chr1	134301327	134301416	90	10	Intron	internal	NA	ENSSSCT00000025088	NA	NA	NA	N	N	50.36	16.99	0.0025772	0.00497863	ENSSSCT00000025088	1	AP4E1	ENSG00000081014	AP4E1
414	58.4062	41.4383	39.3227	17.1931	10.0416	14.014	chr1	134646144	134646327	184	7	Intron	internal	NA	ENSSSCT00000005121	NA	NA	NA	N	N	46.39	13.75	0.0069205	0.00747237	ENSSSCT00000005121	1	TRPM7	ENSG00000092439	TRPM7
415	37.2591	37.9391	37.1193	18.2813	13.835	15.3048	chr1	135214362	135214478	117	7	Intron	first	NA	ENSSSCT00000005128	NA	NA	NA	N	N	37.44	15.81	8.2074e-05	0.00230871	ENSSSCT00000005128	1	SLC27A2	ENSG00000140284	SLC27A2
416	15.4687	16.5446	15.424	0	5.72741	4.94793	chr1	135219976	135220135	160	6	Intron	first	NA	ENSSSCT00000005128	NA	NA	NA	N	N	15.81	3.56	0.0025849	0.0049791	ENSSSCT00000005128	1	SLC27A2	ENSG00000140284	SLC27A2
416	15.4687	16.5446	15.424	0	5.72741	4.94793	chr1	135219976	135220135	160	6	NA	NA	NA	NA	CGIshore	intergenic	NA	N	Y	15.81	3.56	0.0025849	0.0049791	NA	0	NA
417	78.4791	75.2888	55.1705	13.4063	31.0842	9.29351	chr1	135291596	135291766	171	10	intergenic	NA	NA	NA	NA	NA	NA	N	N	69.65	17.93	0.0063993	0.00713589	NA	0	NA
418	30.5458	32.7823	36.1023	13.4933	17.1822	12.9077	chr1	135914417	135914489	73	7	intergenic	NA	NA	NA	CGI	intergenic	NA	Y	N	33.14	14.53	0.00088443	0.00375893	NA	0	NA
419	17.3289	16.9207	17.7969	0	0	1.61346	chr1	136833198	136833413	216	8	intergenic	NA	NA	NA	NA	NA	NA	N	N	17.35	0.54	4.6507e-06	0.000832784	NA	0	NA
420	34.3314	32.0866	37.835	14.7266	10.587	6.02357	chr1	136854904	136855079	176	9	intergenic	NA	NA	NA	NA	NA	NA	N	N	34.75	10.45	0.00129624	0.00413006	NA	0	NA
421	24.1769	21.3735	25.4777	4.89104	2.63077	1.08696	chr1	136885318	136885535	218	19	intergenic	NA	NA	NA	NA	NA	NA	N	N	23.68	2.87	0.00022092	0.00271966	NA	0	NA
422	47.2285	38.1601	43.1872	19.8047	20.9311	14.4566	chr1	138636799	138636915	117	5	intergenic	NA	NA	NA	NA	NA	NA	N	N	42.86	18.4	0.00176044	0.00447926	NA	0	NA
423	17.7531	16.9027	10.4145	0.169271	3.12404	0	chr1	139828965	139829079	115	9	intergenic	NA	NA	NA	NA	NA	NA	N	N	15.02	1.1	0.0053158	0.00649753	NA	0	NA
424	17.3514	16.1645	16.1541	2.22657	7.5698	1.29077	chr1	139950681	139950870	190	13	intergenic	NA	NA	NA	NA	NA	NA	N	N	16.56	3.7	0.002982	0.00518754	NA	0	NA
425	58.1545	38.8047	46.7466	18.586	14.683	1.41984	chr1	140744747	140744878	132	10	intergenic	NA	NA	NA	NA	NA	NA	N	N	47.9	11.56	0.0089751	0.00904041	NA	0	NA
426	30.5458	37.9023	39.3905	13.1016	18.1194	7.74459	chr1	141114367	141114527	161	5	intergenic	NA	NA	NA	NA	NA	NA	N	N	35.95	12.99	0.0048006	0.00620564	NA	0	NA
427	91.3763	73.1975	61.696	23.0209	30.1991	16.2063	chr1	141226490	141226668	179	9	Intron	internal	NA	ENSSSCT00000005164	NA	NA	NA	N	N	75.42	23.14	0.0053966	0.00653321	ENSSSCT00000005164	1	DUOX2	ENSG00000140279	DUOX2
427	91.3763	73.1975	61.696	23.0209	30.1991	16.2063	chr1	141226490	141226668	179	9	Intron	internal	NA	ENSSSCT00000034478	NA	NA	NA	N	N	75.42	23.14	0.0053966	0.00653321	ENSSSCT00000034478	1	DUOX2	ENSG00000140279	DUOX2
428	4.50354	13.1068	8.10749	34.2774	31.7611	26.2456	chr1	141234222	141234336	115	6	Exon	internal	NA	ENSSSCT00000005164	NA	NA	NA	N	N	8.57	30.76	0.0029801	0.00518754	ENSSSCT00000005164	1	DUOX2	ENSG00000140279	DUOX2
428	4.50354	13.1068	8.10749	34.2774	31.7611	26.2456	chr1	141234222	141234336	115	6	Exon	internal	NA	ENSSSCT00000034478	NA	NA	NA	N	N	8.57	30.76	0.0029801	0.00518754	ENSSSCT00000034478	1	DUOX2	ENSG00000140279	DUOX2
429	85.0289	81.7026	88.688	44.1798	57.0138	53.2441	chr1	141334486	141334641	156	8	intergenic	NA	NA	NA	NA	NA	NA	N	N	85.14	51.48	0.00145513	0.00425751	NA	0	NA
430	55.609	58.4434	54.4454	27.5912	18.5707	7.0275	chr1	141341217	141341300	84	9	Intron	last	NA	ENSSSCT00000005167	NA	NA	NA	N	N	56.17	17.73	0.0031804	0.00529044	ENSSSCT00000005167	1	C15orf43	ENSG00000167014	C15orf43
431	49.539	60.3772	48.0517	16.25	15.3599	19.5766	chr1	142975445	142975612	168	6	Intron	internal	NA	ENSSSCT00000005202	NA	NA	NA	N	N	52.66	17.06	0.00096038	0.00385083	ENSSSCT00000005202	1	ADAL	ENSG00000168803	ADAL
432	33.8353	26.0417	37.6108	2.28516	12.9648	5.16306	chr1	143171389	143171528	140	10	intergenic	NA	NA	NA	NA	NA	NA	N	N	32.5	6.8	0.0053153	0.00649753	NA	0	NA
433	39.7976	35.9362	38.2634	18.2813	14.6439	10.8102	chr1	143421763	143421881	119	8	Intron	internal	NA	ENSSSCT00000005210	NA	NA	NA	N	N	38	14.58	0.00064486	0.00349527	ENSSSCT00000005210	1	TTBK2	ENSG00000128881	TTBK2
434	29.136	33.0033	30.3734	18.8907	21.5559	15.4892	chr1	143720049	143720148	100	5	Intron	internal	NA	ENSSSCT00000005217	NA	NA	NA	N	N	30.84	18.65	0.0043243	0.00592097	ENSSSCT00000005217	1	HAUS2	ENSG00000137814	HAUS2
435	55.7209	51.5677	66.7809	30.9041	19.1905	24.3401	chr1	144870028	144870107	80	7	intergenic	NA	NA	NA	NA	NA	NA	N	N	58.02	24.81	0.0042241	0.00585879	NA	0	NA
436	6.81406	6.96164	4.03397	19.8047	18.1194	13.9403	chr1	145684656	145684734	79	5	Intron	last	NA	ENSSSCT00000005259	NA	NA	NA	N	N	5.94	17.29	0.0046389	0.0061103	ENSSSCT00000005259	1	PPP1R14D	ENSG00000166143	PPP1R14D
436	6.81406	6.96164	4.03397	19.8047	18.1194	13.9403	chr1	145684656	145684734	79	5	Intron	first	NA	ENSSSCT00000005261	NA	NA	NA	N	N	5.94	17.29	0.0046389	0.0061103	ENSSSCT00000005261	1	DNAJC17	ENSG00000104129	DNAJC17
437	5.16929	5.15677	7.83065	10.3594	11.8714	12.1332	chr1	146224745	146224830	86	5	Intron	first	NA	ENSSSCT00000032164	NA	NA	NA	N	N	6.05	11.45	0.0066998	0.00732839	ENSSSCT00000032164	0	NA
437	5.16929	5.15677	7.83065	10.3594	11.8714	12.1332	chr1	146224745	146224830	86	5	NA	NA	NA	NA	CGIshore	intergenic	NA	N	Y	6.05	11.45	0.0066998	0.00732839	NA	0	NA
438	44.4302	32.2298	44.5463	3.60086	2.84004	0	chr1	148220228	148220478	251	11	Intron	internal	NA	ENSSSCT00000005290	NA	NA	NA	N	N	40.4	2.15	0.00082436	0.00370593	ENSSSCT00000005290	1	RASGRP1	ENSG00000172575	RASGRP1
439	8.6938	10.8292	9.2544	19.1953	27.4916	22.2012	chr1	148860239	148860305	67	5	intergenic	NA	NA	NA	NA	NA	NA	N	N	9.59	22.96	0.0059598	0.00686641	NA	0	NA
440	30.7136	31.8615	36.9498	10.6641	14.0582	2.58153	chr1	149043556	149043610	55	7	intergenic	NA	NA	NA	NA	NA	NA	N	N	33.17	9.1	0.0035194	0.00548826	NA	0	NA
441	23.0695	19.4551	23.8371	3.04688	5.53808	0.938738	chr1	151751894	151752134	241	11	intergenic	NA	NA	NA	NA	NA	NA	N	N	22.12	3.17	0.00056141	0.00341025	NA	0	NA
442	25.6996	27.2342	24.3225	13.5205	16.7917	8.71267	chr1	152098765	152098957	193	8	intergenic	NA	NA	NA	NA	NA	NA	N	N	25.75	13.01	0.0069197	0.00747207	NA	0	NA
443	66.0259	80.7034	83.5269	30.1641	38.1133	15.4892	chr1	152467829	152467877	49	5	intergenic	NA	NA	NA	NA	NA	NA	N	N	76.75	27.92	0.004678	0.00613415	NA	0	NA
444	42.0983	55.0055	57.6423	26.0254	11.3247	5.0555	chr1	152616186	152616356	171	12	intergenic	NA	NA	NA	NA	NA	NA	N	N	51.58	14.14	0.0088568	0.00894331	NA	0	NA
445	31.8884	27.8097	27.6276	6.74666	9.59527	2.39714	chr1	153176863	153176974	112	7	intergenic	NA	NA	NA	NA	NA	NA	N	N	29.11	6.25	0.00080476	0.00367585	NA	0	NA
446	24.6716	25.9987	23.136	52.3048	39.5712	47.1129	chr1	153205456	153205583	128	6	intergenic	NA	NA	NA	NA	NA	NA	N	N	24.6	46.33	0.0045782	0.00607537	NA	0	NA
447	26.3499	26.7047	22.8818	1.95871	6.02494	0.184395	chr1	153532289	153532426	138	7	Intron	internal	NA	ENSSSCT00000005311	NA	NA	NA	N	N	25.31	2.72	0.0004379	0.00325515	ENSSSCT00000005311	1	IGF1R	ENSG00000140443	IGF1R
447	26.3499	26.7047	22.8818	1.95871	6.02494	0.184395	chr1	153532289	153532426	138	7	Intron	first	NA	ENSSSCT00000033584	NA	NA	NA	N	N	25.31	2.72	0.0004379	0.00325515	ENSSSCT00000033584	1	IGF1R	ENSG00000140443	IGF1R
448	29.6059	23.4633	24.6784	6.70314	10.6217	7.74459	chr1	154000525	154000603	79	5	intergenic	NA	NA	NA	NA	NA	NA	N	N	25.92	8.36	0.00136371	0.00417266	NA	0	NA
449	18.7974	19.08	16.6105	6.09376	10.9341	3.8723	chr1	154072866	154072962	97	5	Intron	last	NA	ENSSSCT00000005313	NA	NA	NA	N	N	18.16	6.97	0.0073381	0.00775588	ENSSSCT00000005313	1	TTC23	ENSG00000103852	TTC23
450	43.469	34.5504	35.5939	17.3672	9.37213	12.9077	chr1	155116747	155116855	109	5	intergenic	NA	NA	NA	NA	NA	NA	N	N	37.87	13.22	0.0024841	0.00490992	NA	0	NA
451	4.46438	6.7038	5.22043	10.6641	11.8714	13.9403	chr1	156546558	156546725	168	5	intergenic	NA	NA	NA	NA	NA	NA	N	N	5.46	12.16	0.0044825	0.00601864	NA	0	NA
452	51.6929	57.1542	56.9502	30.2149	40.6126	27.5363	chr1	157865630	157865737	108	6	Intron	internal	NA	ENSSSCT00000005334	NA	NA	NA	N	N	55.27	32.79	0.0067777	0.00738176	ENSSSCT00000005334	1	UBE3A	ENSG00000114062	UBE3A
453	28.1961	23.758	19.4919	0.435269	3.34719	2.58153	chr1	158064909	158065142	234	7	intergenic	NA	NA	NA	NA	NA	NA	N	N	23.82	2.12	0.00122487	0.00405987	NA	0	NA
454	5.87419	4.60426	1.52545	27.4219	39.72	29.6876	chr1	158069320	158069496	177	7	intergenic	NA	NA	NA	NA	NA	NA	N	N	4	32.28	0.0020999	0.00470416	NA	0	NA
455	10.5735	16.1149	11.8646	0.19043	1.36677	4.35633	chr1	158076111	158076311	201	8	intergenic	NA	NA	NA	NA	NA	NA	N	N	12.85	1.97	0.0064179	0.00714763	NA	0	NA
456	126.36	153.987	195.766	51.797	34.3645	13.3379	chr1	158078288	158078570	283	9	intergenic	NA	NA	NA	NA	NA	NA	N	N	158.7	33.17	0.0055035	0.00658964	NA	0	NA
457	4.52658	12.5128	23.136	100.681	83.66	57.3631	chr1	158083974	158084966	993	34	intergenic	NA	NA	NA	NA	NA	NA	N	N	13.39	80.57	0.0080369	0.00826628	NA	0	NA
458	76.3644	65.3696	54.9262	22.1347	19.5712	4.32786	chr1	158471861	158472214	354	17	intergenic	NA	NA	NA	NA	NA	NA	N	N	65.55	15.34	0.0037994	0.00563292	NA	0	NA
459	24.5411	21.4865	25.9703	5.75522	8.50434	4.15913	chr1	158551488	158551722	235	9	intergenic	NA	NA	NA	NA	NA	NA	N	N	24	6.14	0.00062058	0.00348755	NA	0	NA
460	32.5038	28.1474	32.0345	17.0117	14.5789	7.74459	chr1	159442852	159443001	150	6	Intron	first	NA	ENSSSCT00000032440	NA	NA	NA	N	N	30.9	13.11	0.0045631	0.00606177	ENSSSCT00000032440	1	KLF13	ENSG00000169926	KLF13
461	1.69699	0	2.10927	41.1329	31.7611	26.9627	chr1	159886287	159886517	231	9	Intron	internal	NA	ENSSSCT00000005347	NA	NA	NA	N	N	1.27	33.29	0.00160272	0.00436196	ENSSSCT00000005347	1	FAN1	ENSG00000198690	FAN1
462	10.5735	14.1811	14.9155	36.7802	25.8849	36.879	chr1	160029376	160029543	168	7	intergenic	NA	NA	NA	NA	NA	NA	N	N	13.22	33.18	0.0068193	0.00740666	NA	0	NA
463	45.9753	45.3796	50.306	18.8907	28.5329	18.3289	chr1	160774500	160774864	365	15	intergenic	NA	NA	NA	NA	NA	NA	N	N	47.22	21.92	0.0022955	0.0048288	NA	0	NA
464	10.5735	9.45408	12.6556	23.6133	22.6493	24.7397	chr1	161416427	161416564	138	6	intergenic	NA	NA	NA	CGIshore	intergenic	NA	N	Y	10.89	23.67	0.00033609	0.00303326	NA	0	NA
465	44.448	43.6177	41.9217	23.6133	24.732	23.0186	chr1	161509996	161510108	113	6	intergenic	NA	NA	NA	NA	NA	NA	N	N	43.33	23.79	2.3146e-05	0.00178718	NA	0	NA
466	124.063	135.107	136.443	94.4533	76.8514	68.6687	chr1	161751494	161751556	63	5	Intron	internal	NA	ENSSSCT00000005360	NA	NA	NA	N	N	131.87	79.99	0.0037402	0.00560089	ENSSSCT00000005360	1	ATP9B	ENSG00000166377	ATP9B
466	124.063	135.107	136.443	94.4533	76.8514	68.6687	chr1	161751494	161751556	63	5	Intron	internal	NA	ENSSSCT00000005363	NA	NA	NA	N	N	131.87	79.99	0.0037402	0.00560089	ENSSSCT00000005363	1	ATP9B	ENSG00000166377	ATP9B
467	5.67838	6.44596	5.33908	14.9805	18.4839	18.2858	chr1	162348355	162348500	146	6	intergenic	NA	NA	NA	NA	NA	NA	N	N	5.82	17.25	0.00064054	0.00349527	NA	0	NA
468	42.2942	56.9086	57.2892	81.3952	88.3658	97.7294	chr1	162377347	162377500	154	7	intergenic	NA	NA	NA	NA	NA	NA	N	N	52.16	89.16	0.0056556	0.00668563	NA	0	NA
469	13.091	12.3394	12.0341	5.44086	3.57033	4.97867	chr1	162436179	162436342	164	7	intergenic	NA	NA	NA	NA	NA	NA	N	N	12.49	4.66	0.00026184	0.00284053	NA	0	NA
470	38.1822	48.0869	44.3737	3.04688	9.52833	6.84106	chr1	162631441	162631596	156	10	intergenic	NA	NA	NA	NA	NA	NA	N	N	43.55	6.47	0.00042175	0.00322468	NA	0	NA
471	18.7974	20.1436	16.6105	8.56935	5.27182	9.1967	chr1	162780088	162780209	122	8	intergenic	NA	NA	NA	NA	NA	NA	N	N	18.52	7.68	0.0024429	0.00489805	NA	0	NA
472	43.8606	38.246	45.0856	7.6172	24.4717	10.3261	chr1	163168860	163168878	19	6	intergenic	NA	NA	NA	NA	NA	NA	N	N	42.4	14.14	0.0074031	0.00780024	NA	0	NA
473	27.935	28.9352	27.1568	2.70834	1.56202	1.29077	chr1	163322535	163322738	204	9	Intron	internal	NA	ENSSSCT00000025136	NA	NA	NA	N	N	28.01	1.85	1.3135e-06	0.000688054	ENSSSCT00000025136	0	NA	ENSG00000196350	ZNF729
474	14.0981	13.2603	17.2884	4.35269	7.14067	6.08504	chr1	163536579	163536671	93	7	intergenic	NA	NA	NA	NA	NA	NA	N	N	14.88	5.86	0.0035842	0.00552436	NA	0	NA
475	120.861	122.151	117.608	186.431	172.994	194.422	chr1	163571380	163571470	91	8	intergenic	NA	NA	NA	CGIshore	intergenic	NA	N	Y	120.21	184.62	0.00054355	0.00337798	NA	0	NA
476	23.7905	28.0399	27.5852	3.42774	4.88132	4.51768	chr1	164744232	164744575	344	8	intergenic	NA	NA	NA	NA	NA	NA	N	N	26.47	4.28	9.8387e-05	0.00242775	NA	0	NA
477	42.9655	39.5966	29.1531	5.87613	13.1656	1.47516	chr1	164829084	164829267	184	7	intergenic	NA	NA	NA	NA	NA	NA	N	N	37.24	6.84	0.004821	0.00621891	NA	0	NA
478	47.4634	41.7698	42.0008	18.8907	23.4303	17.2963	chr1	164867883	164868004	122	5	intergenic	NA	NA	NA	NA	NA	NA	N	N	43.74	19.87	0.00079946	0.00367585	NA	0	NA
479	69.5504	72.1948	45.7974	12.1875	3.12404	21.1686	chr1	165523264	165523405	142	5	intergenic	NA	NA	NA	NA	NA	NA	N	N	62.51	12.16	0.0069974	0.007529	NA	0	NA
480	13.119	11.6027	13.4466	1.01563	1.30168	2.3664	chr1	165984819	165985028	210	6	intergenic	NA	NA	NA	NA	NA	NA	N	N	12.72	1.56	9.5484e-05	0.00242775	NA	0	NA
481	13.5106	12.4085	12.3095	4.18946	4.49081	6.77652	chr1	166070657	166070810	154	8	Intron	last	NA	ENSSSCT00000005379	NA	NA	NA	N	N	12.74	5.15	0.00109795	0.00396704	ENSSSCT00000005379	1	FBXO15	ENSG00000141665	FBXO15
482	30.1843	25.0897	27.5624	6.6797	8.29073	0	chr1	166502668	166502804	137	13	intergenic	NA	NA	NA	NA	NA	NA	N	N	27.61	4.99	0.00152092	0.00432327	NA	0	NA
483	20.9513	28.792	31.0458	10.4102	5.98775	7.09921	chr1	168017086	168017220	135	6	intergenic	NA	NA	NA	NA	NA	NA	N	N	26.93	7.83	0.0046022	0.00608883	NA	0	NA
484	27.4912	20.1114	20.8817	9.14064	0.937213	3.35599	chr1	168130253	168130295	43	5	intergenic	NA	NA	NA	NA	NA	NA	N	N	22.83	4.48	0.0055646	0.00662404	NA	0	NA
485	44.476	52.1202	52.2043	26.1161	21.1989	12.9077	chr1	168796032	168796132	101	7	intergenic	NA	NA	NA	NA	NA	NA	N	N	49.6	20.07	0.0030986	0.00524933	NA	0	NA
486	31.5528	28.9147	28.8141	14.0374	10.4879	1.29077	chr1	169041415	169041710	296	14	intergenic	NA	NA	NA	NA	NA	NA	N	N	29.76	8.61	0.0056168	0.00665808	NA	0	NA
487	39.6508	32.5521	29.8099	14.8535	11.9104	9.03536	chr1	169332729	169332884	156	8	Intron	first	NA	ENSSSCT00000005386	NA	NA	NA	N	N	34	11.93	0.0028392	0.00510464	ENSSSCT00000005386	1	CD226	ENSG00000150637	CD226
488	42.2942	57.8965	39.0454	17.5888	10.5081	10.3261	chr1	170922323	170922465	143	11	intergenic	NA	NA	NA	CGI	intergenic	NA	Y	N	46.41	12.81	0.0059185	0.00684191	NA	0	NA
489	14.6855	17.8875	17.7969	1.9043	2.73354	2.42019	chr1	172747366	172747515	150	8	intergenic	NA	NA	NA	NA	NA	NA	N	N	16.79	2.35	0.000180535	0.00261457	NA	0	NA
490	42.8816	52.8569	49.0404	10.6641	21.3476	10.7564	chr1	173348600	173348692	93	6	intergenic	NA	NA	NA	NA	NA	NA	N	N	48.26	14.26	0.00176171	0.00447926	NA	0	NA
491	87.945	97.4261	78.476	37.6507	53.3319	42.5953	chr1	173466642	173466854	213	7	intergenic	NA	NA	NA	NA	NA	NA	N	N	87.95	44.53	0.003742	0.00560089	NA	0	NA
492	16.4477	13.9969	18.3054	3.04688	6.02494	2.21274	chr1	174028282	174028458	177	7	intergenic	NA	NA	NA	NA	NA	NA	N	N	16.25	3.76	0.00183744	0.00452678	NA	0	NA
493	48.3152	46.0886	51.3145	27.9932	24.7971	16.4573	chr1	174458235	174458340	106	8	intergenic	NA	NA	NA	NA	NA	NA	N	N	48.57	23.08	0.0024622	0.00490748	NA	0	NA
494	0.391613	2.57838	2.57067	9.64845	13.7979	10.3261	chr1	174704931	174705066	136	6	intergenic	NA	NA	NA	NA	NA	NA	N	N	1.85	11.26	0.0031155	0.00526196	NA	0	NA
495	39.7487	40.1798	44.6901	15.2344	24.4717	13.3379	chr1	175951271	175951384	114	6	intergenic	NA	NA	NA	NA	NA	NA	N	N	41.54	17.68	0.0032386	0.00532782	NA	0	NA
496	30.5458	33.519	37.0176	45.7032	48.7351	47.5002	chr1	176490519	176490538	20	5	intergenic	NA	NA	NA	NA	NA	NA	N	N	33.69	47.31	0.0027443	0.00505514	NA	0	NA
497	48.56	51.9974	55.9615	33.0079	30.7198	24.7397	chr1	176967109	176967222	114	6	intergenic	NA	NA	NA	NA	NA	NA	N	N	52.17	29.49	0.002255	0.00480494	NA	0	NA
498	61.2594	45.6742	42.5431	14.7991	15.3971	3.50351	chr1	177189685	177189768	84	7	intergenic	NA	NA	NA	NA	NA	NA	N	N	49.83	11.23	0.0051795	0.00641919	NA	0	NA
499	31.2507	45.1217	32.2718	4.87501	4.68606	14.4566	chr1	177230467	177230701	235	5	intergenic	NA	NA	NA	NA	NA	NA	N	N	36.21	8.01	0.0068773	0.00744445	NA	0	NA
500	11.161	12.4622	10.4804	1.52344	1.04135	1.29077	chr1	177235523	177235645	123	6	intergenic	NA	NA	NA	NA	NA	NA	N	N	11.37	1.29	7.6219e-05	0.00230871	NA	0	NA
501	20.5597	23.2055	24.5202	60.4298	51.026	62.1719	chr1	177237088	177237194	107	6	intergenic	NA	NA	NA	NA	NA	NA	N	N	22.76	57.88	0.00065717	0.00350462	NA	0	NA
502	19.0324	24.4947	27.2886	3.35157	10.6217	0	chr1	178738435	178738490	56	5	intergenic	NA	NA	NA	NA	NA	NA	N	N	23.61	4.66	0.0087649	0.00886632	NA	0	NA
503	102.798	86.5908	81.0749	36.3087	48.683	39.5835	chr1	178754605	178754658	54	6	intergenic	NA	NA	NA	NA	NA	NA	N	N	90.15	41.53	0.0029161	0.00514779	NA	0	NA
504	17.3876	15.7281	16.8478	4.87501	0	0	chr1	178895152	178895348	197	5	intergenic	NA	NA	NA	NA	NA	NA	N	N	16.65	1.63	0.00089867	0.00377606	NA	0	NA
505	108.281	92.3921	88.9846	26.4063	54.9311	17.2102	chr1	179613537	179613639	103	6	intergenic	NA	NA	NA	NA	NA	NA	N	N	96.55	32.85	0.0076564	0.00798686	NA	0	NA
506	23.1051	20.6271	23.5315	10.1563	10.9341	12.9077	chr1	179789306	179789517	212	6	Intron	internal	NA	ENSSSCT00000005427	NA	NA	NA	N	N	22.42	11.33	0.00081734	0.00370593	ENSSSCT00000005427	1	ALPK2	ENSG00000198796	ALPK2
507	86.2972	59.6545	101.928	16.7578	13.9162	3.98964	chr1	179934065	179934325	261	11	intergenic	NA	NA	NA	NA	NA	NA	N	N	82.63	11.55	0.0053423	0.00650697	NA	0	NA
508	0	3.86758	4.03397	12.4922	18.4319	19.1033	chr1	180459398	180459575	178	5	intergenic	NA	NA	NA	NA	NA	NA	N	N	2.63	16.68	0.0047979	0.00620564	NA	0	NA
509	13.9022	12.6771	12.6556	5.33204	2.34303	3.22691	chr1	180821531	180821695	165	6	Intron	internal	NA	ENSSSCT00000005439	NA	NA	NA	N	N	13.08	3.63	0.00064113	0.00349527	ENSSSCT00000005439	1	PARP16	ENSG00000138617	PARP16
510	33.5481	37.9596	30.848	11.1719	13.1904	5.30648	chr1	181896052	181896256	205	9	intergenic	NA	NA	NA	NA	NA	NA	N	N	34.12	9.89	0.00152317	0.00432327	NA	0	NA
511	14.333	12.3762	9.96628	4.57032	6.24808	3.61414	chr1	182101043	182101187	145	5	Intron	internal	NA	ENSSSCT00000005453	NA	NA	NA	N	N	12.23	4.81	0.0074205	0.00781364	ENSSSCT00000005453	1	DIS3L	ENSG00000166938	DIS3L
511	14.333	12.3762	9.96628	4.57032	6.24808	3.61414	chr1	182101043	182101187	145	5	Intron	internal	NA	ENSSSCT00000024119	NA	NA	NA	N	N	12.23	4.81	0.0074205	0.00781364	ENSSSCT00000024119	1	DIS3L	ENSG00000166938	DIS3L
512	40.1123	47.516	49.3229	11.317	3.79348	10.3261	chr1	182390262	182390413	152	7	intergenic	NA	NA	NA	NA	NA	NA	N	N	45.65	8.48	0.00053902	0.00337798	NA	0	NA
513	28.0656	22.919	25.1794	10.8334	12.4962	10.8998	chr1	182599671	182599731	61	9	intergenic	NA	NA	NA	NA	NA	NA	N	N	25.39	11.41	0.00091661	0.00380685	NA	0	NA
514	35.4409	39.3204	40.9329	18.7891	19.0046	17.2102	chr1	184950380	184950542	163	6	intergenic	NA	NA	NA	NA	NA	NA	N	N	38.56	18.33	0.00030125	0.00295224	NA	0	NA
515	22.5569	19.08	17.0851	7.6172	4.06126	7.74459	chr1	185097995	185098105	111	5	intergenic	NA	NA	NA	NA	NA	NA	N	N	19.57	6.47	0.0028232	0.00509215	NA	0	NA
516	44.2522	45.1217	48.8427	20.0586	31.2404	28.3968	chr1	185121089	185121291	203	6	intergenic	NA	NA	NA	NA	NA	NA	N	N	46.07	26.57	0.0058412	0.00678885	NA	0	NA
517	31.1332	32.4447	34.8029	20.8203	19.7856	15.4892	chr1	185723602	185723750	149	6	intergenic	NA	NA	NA	NA	NA	NA	N	N	32.79	18.7	0.00195841	0.00462221	NA	0	NA
518	65.5951	68.3272	72.1764	47.9884	46.0796	43.2406	chr1	186578174	186578262	89	6	intergenic	NA	NA	NA	NA	NA	NA	N	N	68.7	45.77	0.00062161	0.00348755	NA	0	NA
519	43.0774	43.6177	36.7803	12.9492	17.1822	23.8792	chr1	187530428	187530645	218	6	Intron	last	NA	ENSSSCT00000023869	NA	NA	NA	N	N	41.16	18	0.0039026	0.00568164	ENSSSCT00000023869	0	NA
520	33.4829	35.2379	31.4412	19.5508	22.1286	21.2976	chr1	187836680	187836765	86	6	Intron	first	NA	ENSSSCT00000005492	NA	NA	NA	N	N	33.39	20.99	0.00074362	0.00358284	ENSSSCT00000005492	1	THSD4	ENSG00000187720	THSD4
520	33.4829	35.2379	31.4412	19.5508	22.1286	21.2976	chr1	187836680	187836765	86	6	Intron	first	NA	ENSSSCT00000005493	NA	NA	NA	N	N	33.39	20.99	0.00074362	0.00358284	ENSSSCT00000005493	1	THSD4	ENSG00000187720	THSD4
521	42.2942	33.2612	34.882	3.96094	5.62328	4.90491	chr1	191582294	191582478	185	5	intergenic	NA	NA	NA	NA	NA	NA	N	N	36.81	4.83	0.00034274	0.00303326	NA	0	NA
522	50.5871	48.0793	39.3626	13.2629	12.9556	10.478	chr1	192690481	192690859	379	17	intergenic	NA	NA	NA	NA	NA	NA	N	N	46.01	12.23	0.00065737	0.00350462	NA	0	NA
523	71.4301	59.3029	66.2046	32.2969	31.2404	13.1658	chr1	194239812	194239907	96	5	intergenic	NA	NA	NA	NA	NA	NA	N	N	65.65	25.57	0.004936	0.00628346	NA	0	NA
524	18.5624	17.6619	11.39	0	2.81164	0	chr1	196150712	196150869	158	10	intergenic	NA	NA	NA	NA	NA	NA	N	N	15.87	0.94	0.0036218	0.00554302	NA	0	NA
525	124.141	125.481	120.624	76.8491	97.5395	82.0353	chr1	196774882	196774989	108	9	Promoter	ICP	Proximal	ENSSSCT00000005516	NA	NA	NA	N	N	123.42	85.47	0.0040179	0.00574876	ENSSSCT00000005516	1	RPL10L	ENSG00000165496	RPL10L
525	124.141	125.481	120.624	76.8491	97.5395	82.0353	chr1	196774882	196774989	108	9	Exon	first	NA	ENSSSCT00000005516	NA	NA	NA	N	N	123.42	85.47	0.0040179	0.00574876	ENSSSCT00000005516	1	RPL10L	ENSG00000165496	RPL10L
526	32.8955	37.6444	39.1532	18.8907	18.4319	24.5245	chr1	200837013	200837123	111	5	Intron	internal	NA	ENSSSCT00000005538	NA	NA	NA	N	N	36.56	20.62	0.0042186	0.00585879	ENSSSCT00000005538	1	NIN	ENSG00000100503	NIN
526	32.8955	37.6444	39.1532	18.8907	18.4319	24.5245	chr1	200837013	200837123	111	5	Intron	internal	NA	ENSSSCT00000032295	NA	NA	NA	N	N	36.56	20.62	0.0042186	0.00585879	ENSSSCT00000032295	1	NIN	ENSG00000100503	NIN
527	64.851	80.1878	56.9502	17.2149	9.37213	19.3615	chr1	202507953	202508077	125	10	Intron	first	NA	ENSSSCT00000005553	NA	NA	NA	N	N	67.33	15.32	0.0022362	0.00479154	ENSSSCT00000005553	1	ERO1L	ENSG00000197930	ERO1L
527	64.851	80.1878	56.9502	17.2149	9.37213	19.3615	chr1	202507953	202508077	125	10	Intron	first	NA	ENSSSCT00000027583	NA	NA	NA	N	N	67.33	15.32	0.0022362	0.00479154	ENSSSCT00000027583	0	NA	ENSG00000087301	TXNDC16
528	24.2017	20.6271	15.6613	4.57032	1.56202	0	chr1	202879729	202879793	65	5	intergenic	NA	NA	NA	NA	NA	NA	N	N	20.16	2.04	0.0030007	0.00519385	NA	0	NA
529	3.35668	4.78843	5.25433	13.711	14.0582	13.2764	chr1	202883836	202883959	124	7	intergenic	NA	NA	NA	NA	NA	NA	N	N	4.47	13.68	0.000117455	0.00250193	NA	0	NA
530	22.9093	24.2798	22.9383	7.87111	9.11179	8.82023	chr1	204697710	204697957	248	6	intergenic	NA	NA	NA	NA	NA	NA	N	N	23.38	8.6	1.74004e-05	0.00178718	NA	0	NA
531	37.8559	43.4028	39.9442	16.5886	12.3226	6.74066	chr1	205372982	205373193	212	9	intergenic	NA	NA	NA	NA	NA	NA	N	N	40.4	11.88	0.00096071	0.00385083	NA	0	NA
532	21.4082	18.3352	19.6425	8.29429	2.95048	3.44204	chr1	206336914	206337046	133	9	intergenic	NA	NA	NA	NA	NA	NA	N	N	19.8	4.9	0.00149849	0.00430307	NA	0	NA
533	23.9373	23.6889	21.5046	10.6641	11.1294	11.9396	chr1	206669359	206669462	104	8	intergenic	NA	NA	NA	NA	NA	NA	N	N	23.04	11.24	0.000160998	0.00257884	NA	0	NA
534	24.1294	29.9489	23.2729	0.703126	4.68606	0.595738	chr1	206763074	206763251	178	13	intergenic	NA	NA	NA	NA	NA	NA	N	N	25.78	1.99	0.00067625	0.00352251	NA	0	NA
535	45.3487	62.3969	60.2723	8.22658	5.93568	9.80982	chr1	207195610	207195704	95	5	Intron	internal	NA	ENSSSCT00000005584	NA	NA	NA	N	N	56.01	7.99	0.00093779	0.00382486	ENSSSCT00000005584	1	C14orf105	ENSG00000100557	C14orf105
535	45.3487	62.3969	60.2723	8.22658	5.93568	9.80982	chr1	207195610	207195704	95	5	Intron	internal	NA	ENSSSCT00000028888	NA	NA	NA	N	N	56.01	7.99	0.00093779	0.00382486	ENSSSCT00000028888	1	C14orf105	ENSG00000100557	C14orf105
536	23.4968	14.5034	14.8308	1.52344	3.12404	2.25884	chr1	208272858	208272988	131	8	Intron	internal	NA	ENSSSCT00000005589	NA	NA	NA	N	N	17.61	2.3	0.0068162	0.00740478	ENSSSCT00000005589	1	PSMA3	ENSG00000100567	PSMA3
537	12.5875	14.9178	11.6951	36.9978	30.1247	42.964	chr1	209024661	209024840	180	7	intergenic	NA	NA	NA	NA	NA	NA	N	N	13.07	36.7	0.0035157	0.00548826	NA	0	NA
538	56.3922	67.6826	43.3059	13.711	7.0291	19.6842	chr1	210081249	210081436	188	8	Intron	internal	NA	ENSSSCT00000005600	NA	NA	NA	N	N	55.79	13.47	0.0059566	0.00686641	ENSSSCT00000005600	1	LRRC9	ENSG00000131951	LRRC9
539	55.4132	58.6583	52.5998	31.9922	26.5544	22.8035	chr1	210377902	210378001	100	6	intergenic	NA	NA	NA	NA	NA	NA	N	N	55.56	27.12	0.00087773	0.00375893	NA	0	NA
540	15.2729	20.6271	15.8986	7.00782	2.49923	0.774459	chr1	210843903	210843991	89	5	intergenic	NA	NA	NA	NA	NA	NA	N	N	17.27	3.43	0.0052978	0.00648727	NA	0	NA
541	36.8899	40.4806	40.1024	14.0156	3.12404	2.06522	chr1	210855316	210855469	154	5	Intron	internal	NA	ENSSSCT00000005610	NA	NA	NA	N	N	39.16	6.4	0.00119731	0.00402816	ENSSSCT00000005610	0	NA	ENSG00000020426	MNAT1
542	12.7764	20.1436	13.1994	4.18946	0	0	chr1	210878384	210878491	108	8	intergenic	NA	NA	NA	NA	NA	NA	N	N	15.37	1.4	0.007221	0.00768204	NA	0	NA
543	10.5735	11.6027	8.89846	22.8516	26.294	19.5766	chr1	212214974	212215092	119	6	Intron	internal	NA	ENSSSCT00000005619	NA	NA	NA	N	N	10.36	22.91	0.0038975	0.00568164	ENSSSCT00000005619	1	SNAPC1	ENSG00000023608	SNAPC1
544	37.8885	36.2585	33.9625	17.3291	12.1057	16.2959	chr1	212250517	212250775	259	8	intergenic	NA	NA	NA	NA	NA	NA	N	N	36.04	15.24	0.00044411	0.00325515	NA	0	NA
545	14.0981	9.02435	9.72899	1.21875	0	1.03261	chr1	212330639	212330793	155	5	intergenic	NA	NA	NA	NA	NA	NA	N	N	10.95	0.75	0.0033389	0.00538233	NA	0	NA
546	39.9445	36.4657	38.3058	17.6284	17.8517	8.66657	chr1	212566173	212566235	63	7	intergenic	NA	NA	NA	NA	NA	NA	N	N	38.24	14.72	0.00179878	0.00449676	NA	0	NA
547	29.2031	29.6514	40.3397	13.0581	7.36381	4.79427	chr1	212751620	212751735	116	7	Intron	internal	NA	ENSSSCT00000005626	NA	NA	NA	N	N	33.06	8.41	0.0049042	0.00625982	ENSSSCT00000005626	1	MRPS11	ENSG00000181991	MRPS11
548	74.8959	86.6982	81.1243	36.5626	47.2511	26.4607	chr1	212752775	212752834	60	8	Intron	internal	NA	ENSSSCT00000005626	NA	NA	NA	N	N	80.91	36.76	0.0030644	0.00522779	ENSSSCT00000005626	1	MRPS11	ENSG00000181991	MRPS11
548	74.8959	86.6982	81.1243	36.5626	47.2511	26.4607	chr1	212752775	212752834	60	8	Promoter	HCP	Distal	ENSSSCT00000005627	NA	NA	NA	N	N	80.91	36.76	0.0030644	0.00522779	ENSSSCT00000005627	1	MRPL46	ENSG00000259494	MRPL46
549	44.8117	49.3577	41.5262	3.26451	1.11573	16.0424	chr1	213232810	213232928	119	7	Intron	internal	NA	ENSSSCT00000005628	CGIshore	intragenic	ENSSSCT00000005628	N	Y	45.23	6.81	0.00176309	0.00447936	ENSSSCT00000005628	1	NTRK3	ENSG00000140538	NTRK3
550	46.5236	40.2228	32.7464	6.55079	5.15467	8.7772	chr1	213765143	213765371	229	10	intergenic	NA	NA	NA	NA	NA	NA	N	N	39.83	6.83	0.00131823	0.00414407	NA	0	NA
551	93.3996	73.0005	79.493	39.2286	41.1983	21.943	chr1	214206429	214206509	81	8	intergenic	NA	NA	NA	NA	NA	NA	N	N	81.96	34.12	0.0050754	0.00635595	NA	0	NA
552	92.8122	78.6407	90.3406	48.5325	58.6874	45.3612	chr1	214553054	214553290	237	7	intergenic	NA	NA	NA	NA	NA	NA	N	N	87.26	50.86	0.0035831	0.00552436	NA	0	NA
553	21.5387	26.8582	28.0796	5.07813	14.0582	6.2387	chr1	214754132	214754229	98	6	intergenic	NA	NA	NA	NA	NA	NA	N	N	25.49	8.46	0.007923	0.00818002	NA	0	NA
554	54.7902	54.4977	51.1257	22.1591	26.4124	11.4995	chr1	215358771	215358955	185	11	intergenic	NA	NA	NA	NA	NA	NA	N	N	53.47	20.02	0.00188138	0.0045617	NA	0	NA
555	39.1221	36.742	42.1194	18.2813	20.7749	11.746	chr1	215925095	215925296	202	10	Intron	internal	NA	ENSSSCT00000005633	NA	NA	NA	N	N	39.33	16.93	0.00196489	0.00462348	ENSSSCT00000005633	1	SYNE2	ENSG00000054654	SYNE2
555	39.1221	36.742	42.1194	18.2813	20.7749	11.746	chr1	215925095	215925296	202	10	Intron	internal	NA	ENSSSCT00000029685	NA	NA	NA	N	N	39.33	16.93	0.00196489	0.00462348	ENSSSCT00000029685	1	SYNE2	ENSG00000054654	SYNE2
556	79.0498	61.1446	70.1708	22.8516	20.0831	30.6096	chr1	216136065	216136275	211	7	intergenic	NA	NA	NA	NA	NA	NA	N	N	70.12	24.51	0.00166101	0.00440952	NA	0	NA
557	20.8114	24.863	28.3056	11.317	9.37213	9.03536	chr1	216180461	216180595	135	7	Promoter	ICP	Proximal	ENSSSCT00000020006	NA	NA	NA	N	N	24.66	9.91	0.0029388	0.00516271	ENSSSCT00000020006	1	5S_rRNA	ENSG00000252272	RNA5SP470
558	97.5115	86.3759	88.8858	33.2618	28.1164	31.1935	chr1	216690344	216690514	171	12	intergenic	NA	NA	NA	NA	NA	NA	N	N	90.92	30.86	8.1616e-05	0.00230871	NA	0	NA
559	27.7262	27.8466	31.0853	14.625	12.1838	14.1984	chr1	216806679	216806756	78	5	intergenic	NA	NA	NA	NA	NA	NA	N	N	28.89	13.67	0.00033802	0.00303326	NA	0	NA
560	9.3987	11.6027	12.8138	3.96094	4.68606	2.58153	chr1	217359391	217359557	167	5	intergenic	NA	NA	NA	NA	NA	NA	N	N	11.27	3.74	0.0030431	0.00521417	NA	0	NA
561	49.7837	52.6957	46.1237	18.8526	19.9158	6.77652	chr1	219273333	219273462	130	8	intergenic	NA	NA	NA	NA	NA	NA	N	N	49.53	15.18	0.00175541	0.00447926	NA	0	NA
562	12.9232	10.8292	12.1019	20.7188	21.5559	18.3289	chr1	219698183	219698281	99	5	intergenic	NA	NA	NA	NA	NA	NA	N	N	11.95	20.2	0.0019562	0.00462221	NA	0	NA
563	39.3571	29.2217	40.7352	15.2344	15.0995	9.25049	chr1	220193079	220193236	158	6	intergenic	NA	NA	NA	NA	NA	NA	N	N	36.44	13.19	0.0049044	0.00625982	NA	0	NA
564	30.5458	18.3065	25.6276	1.82813	8.74732	1.29077	chr1	221479895	221479984	90	5	intergenic	NA	NA	NA	NA	NA	NA	N	N	24.83	3.96	0.0082561	0.00844634	NA	0	NA
565	48.7166	51.9115	31.639	4.57032	12.1838	1.97917	chr1	222374463	222374672	210	15	intergenic	NA	NA	NA	NA	NA	NA	N	N	44.09	6.24	0.005662	0.00668563	NA	0	NA
566	28.6367	30.1349	40.7846	10.0928	3.12404	9.03536	chr1	222938078	222938172	95	8	intergenic	NA	NA	NA	NA	NA	NA	N	N	33.19	7.42	0.0042243	0.00585879	NA	0	NA
567	10.8085	15.2125	20.4071	35.3438	34.3645	32.2691	chr1	223094912	223094980	69	5	intergenic	NA	NA	NA	NA	NA	NA	N	N	15.48	33.99	0.0031606	0.00528545	NA	0	NA
568	22.9932	19.1537	18.9834	3.48215	2.67775	7.5602	chr1	224324436	224324563	128	7	intergenic	NA	NA	NA	NA	NA	NA	N	N	20.38	4.57	0.00138317	0.00418124	NA	0	NA
569	53.5726	59.3029	47.2212	18.586	26.5544	3.8723	chr1	225427186	225427228	43	5	intergenic	NA	NA	NA	NA	NA	NA	N	N	53.37	16.34	0.0078441	0.00812521	NA	0	NA
570	43.7627	51.9974	45.8765	19.6778	19.7856	8.6051	chr1	226289623	226289884	262	12	Intron	internal	NA	ENSSSCT00000005694	NA	NA	NA	N	N	47.21	16.02	0.0021962	0.0047652	ENSSSCT00000005694	1	MLLT3	ENSG00000171843	MLLT3
571	30.3108	31.4563	27.0513	12.4922	15.9326	14.4566	chr1	226637940	226638082	143	5	intergenic	NA	NA	NA	NA	NA	NA	N	N	29.61	14.29	0.00075805	0.00361263	NA	0	NA
572	37.5948	37.1717	30.4525	11.4258	5.46707	14.4135	chr1	226793112	226793219	108	6	Intron	first	NA	ENSSSCT00000005695	NA	NA	NA	N	N	35.07	10.44	0.0021561	0.00473233	ENSSSCT00000005695	1	SLC24A2	ENSG00000155886	SLC24A2
573	21.617	20.6271	20.1699	7.6172	10.9341	9.55166	chr1	227192377	227192458	82	5	Intron	internal	NA	ENSSSCT00000005700	NA	NA	NA	N	N	20.8	9.37	0.00040352	0.00320063	ENSSSCT00000005700	1	DENND4C	ENSG00000137145	DENND4C
574	31.7206	32.4876	34.882	50.5782	58.4196	52.6632	chr1	227269474	227269515	42	5	intergenic	NA	NA	NA	NA	NA	NA	N	N	33.03	53.89	0.00118109	0.00401961	NA	0	NA
575	53.8076	47.1844	37.7295	0.609376	4.06126	0	chr1	227430948	227431079	132	10	intergenic	NA	NA	NA	NA	NA	NA	N	N	46.24	1.56	0.0007606	0.00361263	NA	0	NA
576	24.5247	23.5278	24.7674	14.4727	10.7389	7.4219	chr1	227431831	227431953	123	8	intergenic	NA	NA	NA	NA	NA	NA	N	N	24.27	10.88	0.0029432	0.00516271	NA	0	NA
577	26.4991	28.5055	23.7292	9.14064	7.63655	14.055	chr1	229121832	229122048	217	9	Intron	internal	NA	ENSSSCT00000005709	NA	NA	NA	N	N	26.24	10.28	0.0025784	0.00497863	ENSSSCT00000005709	1	CNTLN	ENSG00000044459	CNTLN
578	26.5513	24.4947	21.119	4.87501	10.9341	3.8723	chr1	229747354	229747434	81	5	Intron	first	NA	ENSSSCT00000031467	NA	NA	NA	N	N	24.06	6.56	0.0029833	0.00518754	ENSSSCT00000031467	0	NA	ENSG00000173068	BNC2
579	101.167	87.5218	77.5155	13.8802	40.0919	10.3261	chr1	229753659	229753821	163	9	Intron	first	NA	ENSSSCT00000031467	NA	NA	NA	N	N	88.73	21.43	0.0044201	0.00597482	ENSSSCT00000031467	0	NA	ENSG00000173068	BNC2
580	10.2379	12.8919	10.1697	2.17634	4.46292	1.65956	chr1	229890023	229890151	129	7	Intron	internal	NA	ENSSSCT00000031467	NA	NA	NA	N	N	11.1	2.77	0.0025781	0.00497863	ENSSSCT00000031467	0	NA	ENSG00000173068	BNC2
581	17.1526	19.3379	19.9326	41.4376	35.9265	42.8534	chr1	229904140	229904180	41	5	Intron	internal	NA	ENSSSCT00000031467	NA	NA	NA	N	N	18.81	40.07	0.00073514	0.00358284	ENSSSCT00000031467	0	NA	ENSG00000173068	BNC2
582	34.3053	27.9755	42.3567	7.92189	10.9341	10.068	chr1	230055180	230055367	188	10	Intron	internal	NA	ENSSSCT00000031467	NA	NA	NA	N	N	34.88	9.64	0.0040577	0.00577173	ENSSSCT00000031467	0	NA	ENSG00000173068	BNC2
583	60.1303	55.4353	40.5554	9.97161	14.6262	5.98446	chr1	230141154	230141360	207	11	intergenic	NA	NA	NA	NA	NA	NA	N	N	52.04	10.19	0.0028394	0.00510464	NA	0	NA
584	9.3987	15.2125	15.424	28.6407	29.6784	38.2067	chr1	230703218	230703285	68	5	intergenic	NA	NA	NA	NA	NA	NA	N	N	13.35	32.18	0.0064841	0.00718702	NA	0	NA
585	20.3639	19.9825	20.5653	12.6953	10.6738	10.5413	chr1	232047023	232047134	112	6	Intron	internal	NA	ENSSSCT00000005721	NA	NA	NA	N	N	20.3	11.3	0.00023628	0.00278311	ENSSSCT00000005721	1	NFIB	ENSG00000147862	NFIB
586	65.9475	72.0229	51.967	13.3047	16.6616	12.2192	chr1	233428076	233428342	267	15	intergenic	NA	NA	NA	NA	NA	NA	N	N	63.31	14.06	0.00126376	0.004097	NA	0	NA
587	40.5319	46.8407	40.3397	23.1055	21.608	10.111	chr1	239473085	239473132	48	6	intergenic	NA	NA	NA	NA	NA	NA	N	N	42.57	18.27	0.0062969	0.00706636	NA	0	NA
588	11.7484	15.6852	11.4691	26.9141	30.4594	26.6758	chr1	240848244	240848359	116	6	Exon	internal	NA	ENSSSCT00000005730	NA	NA	NA	N	N	12.97	28.02	0.00119626	0.00402816	ENSSSCT00000005730	0	NA	ENSG00000107077	KDM4C
589	20.9513	24.9244	22.7405	1.52344	8.59112	0	chr1	241243111	241243175	65	6	Promoter	ICP	Intermediate	ENSSSCT00000025343	NA	NA	NA	N	N	22.87	3.37	0.0024996	0.00492256	ENSSSCT00000025343	0	NA
590	17.5666	24.1263	21.4693	7.76229	2.97528	1.2293	chr1	242005239	242005787	549	21	intergenic	NA	NA	NA	NA	NA	NA	N	N	21.05	3.99	0.0033354	0.0053822	NA	0	NA
591	64.7968	65.6496	40.3397	11.3672	16.1008	5.16306	chr1	242434937	242435062	126	13	Intron	internal	NA	ENSSSCT00000005745	NA	NA	NA	N	N	56.93	10.88	0.0065821	0.00724787	ENSSSCT00000005745	1	PLGRKT	ENSG00000107020	PLGRKT
592	55.4523	50.2785	58.6112	1.82813	6.56049	18.3289	chr1	242557824	242558063	240	5	Intron	first	NA	ENSSSCT00000005747	NA	NA	NA	N	N	54.78	8.91	0.00110446	0.00396704	ENSSSCT00000005747	1	INSL6	ENSG00000120210	INSL6
593	48.6579	55.6501	48.6449	11.0449	15.0995	6.13114	chr1	242566294	242566502	209	12	intergenic	NA	NA	NA	NA	NA	NA	N	N	50.98	10.76	0.00032141	0.00300017	NA	0	NA
594	21.3429	34.0562	31.9356	3.04688	4.16539	1.29077	chr1	242640403	242640563	161	12	intergenic	NA	NA	NA	NA	NA	NA	N	N	29.11	2.83	0.0028356	0.00510464	NA	0	NA
595	17.5386	25.7838	21.6106	5.54967	2.78932	1.19857	chr1	242646830	242647021	192	14	intergenic	NA	NA	NA	NA	NA	NA	N	N	21.64	3.18	0.0023831	0.00486174	NA	0	NA
596	53.6509	50.0636	49.0404	3.8086	26.5544	7.95972	chr1	242873407	242873486	80	6	intergenic	NA	NA	NA	NA	NA	NA	N	N	50.92	12.77	0.0058959	0.00682835	NA	0	NA
597	124.826	102.276	105.298	38.086	56.7534	34.7431	chr1	245739779	245740057	279	12	intergenic	NA	NA	NA	NA	NA	NA	N	N	110.8	43.19	0.0023557	0.00485005	NA	0	NA
598	19.5023	23.4633	17.7969	3.04688	9.05972	0	chr1	246271949	246272000	52	5	intergenic	NA	NA	NA	NA	NA	NA	N	N	20.25	4.04	0.0067222	0.00734083	NA	0	NA
599	71.6651	85.7313	85.8207	43.672	49.2037	38.5078	chr1	246891643	246891728	86	6	intergenic	NA	NA	NA	NA	NA	NA	N	N	81.07	43.79	0.0026963	0.00503789	NA	0	NA
600	24.2017	23.7211	25.3903	14.625	12.4962	9.55166	chr1	246904921	246905007	87	5	intergenic	NA	NA	NA	NA	NA	NA	N	N	24.44	12.22	0.0014151	0.00421252	NA	0	NA
601	21.6692	21.4865	20.038	6.4323	6.94232	3.29862	chr1	246939646	246939848	203	9	intergenic	NA	NA	NA	NA	NA	NA	N	N	21.06	5.56	0.00024156	0.00278311	NA	0	NA
602	41.413	41.3347	43.38	1.42823	4.78369	1.21009	chr1	247395549	247395950	402	16	Intron	internal	NA	ENSSSCT00000005769	NA	NA	NA	N	N	42.04	2.47	3.8713e-06	0.000783017	ENSSSCT00000005769	0	NA
603	50.2243	44.3966	30.6997	0	8.78637	5.56643	chr1	247480313	247480488	176	16	intergenic	NA	NA	NA	NA	NA	NA	N	N	41.77	4.78	0.0042788	0.00589609	NA	0	NA
604	94.9269	103.651	106.307	67.6407	50.6095	66.8616	chr1	247509826	247509925	100	5	intergenic	NA	NA	NA	NA	NA	NA	N	N	101.63	61.7	0.0036214	0.00554302	NA	0	NA
605	95.4556	77.2441	81.0749	23.9942	23.6907	13.553	chr1	247595799	247596036	238	12	Intron	internal	NA	ENSSSCT00000005774	NA	NA	NA	N	N	84.59	20.41	0.00059857	0.00344669	ENSSSCT00000005774	1	DOCK8	ENSG00000107099	DOCK8
606	96.3367	75.4894	98.8718	38.086	31.5875	25.3851	chr1	247676971	247677144	174	9	Intron	internal	NA	ENSSSCT00000005774	NA	NA	NA	N	N	90.23	31.69	0.0020986	0.00470416	ENSSSCT00000005774	1	DOCK8	ENSG00000107099	DOCK8
607	31.9164	27.9325	27.4864	11.1719	9.63246	9.46561	chr1	248061016	248061065	50	6	Intron	internal	NA	ENSSSCT00000005777	NA	NA	NA	N	N	29.11	10.09	0.00022409	0.00271966	ENSSSCT00000005777	1	PGM5	ENSG00000154330	PGM5
608	6.60846	4.02873	6.82216	31.8018	27.5306	39.0457	chr1	248251038	248251199	162	8	intergenic	NA	NA	NA	NA	NA	NA	N	N	5.82	32.79	0.00149535	0.00430307	NA	0	NA
609	34.2381	41.8067	35.9328	15.6697	11.3804	11.0637	chr1	248365463	248365627	165	7	intergenic	NA	NA	NA	NA	NA	NA	N	N	37.33	12.7	0.00083985	0.00373089	NA	0	NA
610	32.6017	24.4947	24.7674	7.23634	8.20061	5.16306	chr1	248418734	248418968	235	8	Intron	internal	NA	ENSSSCT00000023207	NA	NA	NA	N	N	27.29	6.87	0.00189584	0.00457943	ENSSSCT00000023207	1	PIP5K1B	ENSG00000107242	PIP5K1B
611	28.666	39.7071	40.577	13.711	8.43491	1.29077	chr1	248578168	248578264	97	5	Intron	internal	NA	ENSSSCT00000028767	NA	NA	NA	N	N	36.32	7.81	0.0056167	0.00665808	ENSSSCT00000028767	0	NA
612	17.8575	26.2995	24.4411	46.922	52.4839	56.7937	chr1	248594997	248595084	88	5	Intron	last	NA	ENSSSCT00000028767	NA	NA	NA	N	N	22.87	52.07	0.00160016	0.00436196	ENSSSCT00000028767	0	NA
613	23.9536	20.8419	21.5541	6.34767	2.34303	5.80844	chr1	248704824	248705089	266	18	Intron	first	NA	ENSSSCT00000027067	NA	NA	NA	N	N	22.12	4.83	0.00038279	0.00314522	ENSSSCT00000027067	1	FXN	ENSG00000165060	FXN
614	99.6001	105.284	113.505	63.4767	54.3236	40.7308	chr1	248752704	248752866	163	9	Intron	internal	NA	ENSSSCT00000005781	NA	NA	NA	N	N	106.13	52.84	0.0023381	0.00484119	ENSSSCT00000005781	1	TJP2	ENSG00000119139	TJP2
614	99.6001	105.284	113.505	63.4767	54.3236	40.7308	chr1	248752704	248752866	163	9	Intron	first	NA	ENSSSCT00000027067	NA	NA	NA	N	N	106.13	52.84	0.0023381	0.00484119	ENSSSCT00000027067	1	FXN	ENSG00000165060	FXN
615	41.7907	35.9132	41.6957	14.5815	16.5128	6.26943	chr1	249360052	249360222	171	7	Intron	first	NA	ENSSSCT00000005786	NA	NA	NA	N	N	39.8	12.45	0.00177898	0.00448719	ENSSSCT00000005786	1	C9orf135	ENSG00000204711	C9orf135
616	57.9587	54.5758	64.4644	24.375	35.4058	22.1581	chr1	249375942	249376057	116	6	Intron	first	NA	ENSSSCT00000005786	NA	NA	NA	N	N	59	27.31	0.0032211	0.0053145	ENSSSCT00000005786	1	C9orf135	ENSG00000204711	C9orf135
617	23.1611	25.7838	18.9834	8.48774	2.9009	9.21975	chr1	250046422	250046557	136	7	Intron	first	NA	ENSSSCT00000029337	NA	NA	NA	N	N	22.64	6.87	0.0049587	0.00629524	ENSSSCT00000029337	1	KLF9	ENSG00000119138	KLF9
618	16.7681	20.3927	12.6196	4.43183	0	0	chr1	250260917	250261089	173	11	intergenic	NA	NA	NA	NA	NA	NA	N	N	16.59	1.48	0.0049181	0.00627344	NA	0	NA
619	20.9513	21.4865	21.1586	7.10939	7.81011	6.45383	chr1	250277146	250277423	278	6	intergenic	NA	NA	NA	NA	NA	NA	N	N	21.2	7.12	2.398e-06	0.000766596	NA	0	NA
620	34.8046	34.4859	42.5643	16.5674	17.9632	5.80844	chr1	251038235	251038388	154	8	intergenic	NA	NA	NA	NA	NA	NA	N	N	37.28	13.45	0.0069159	0.00746997	NA	0	NA
621	79.0498	85.0867	72.0352	30.9041	43.7366	24.5245	chr1	251426905	251426994	90	7	Intron	internal	NA	ENSSSCT00000029766	NA	NA	NA	N	N	78.72	33.06	0.0025443	0.00494539	ENSSSCT00000029766	0	NA	ENSG00000135048	TMEM2
622	39.6508	36.2585	36.7803	8.37892	12.4962	0.968074	chr1	251526644	251526748	105	8	intergenic	NA	NA	NA	NA	NA	NA	N	N	37.56	7.28	0.00101926	0.00389376	NA	0	NA
623	7.24483	19.7676	15.0285	37.5782	36.1868	45.1768	chr1	251690678	251690841	164	6	intergenic	NA	NA	NA	NA	NA	NA	N	N	14.01	39.65	0.0050646	0.0063461	NA	0	NA
624	46.4513	51.2702	43.2602	10.0781	19.9458	21.8437	chr1	252166600	252166772	173	13	intergenic	NA	NA	NA	CGI	intergenic	NA	Y	N	46.99	17.29	0.0023587	0.00485005	NA	0	NA
625	30.9374	31.9433	27.1568	13.0339	15.0995	13.1945	chr1	252660696	252660832	137	9	intergenic	NA	NA	NA	NA	NA	NA	N	N	30.01	13.78	0.00053612	0.00337798	NA	0	NA
626	51.1054	54.7907	57.0985	10.4737	21.8683	4.67902	chr1	252790376	252790529	154	8	intergenic	NA	NA	NA	NA	NA	NA	N	N	54.33	12.34	0.0014178	0.00421252	NA	0	NA
627	59.4468	55.6931	61.9333	24.375	32.49	34.3344	chr1	252867413	252867476	64	5	intergenic	NA	NA	NA	NA	NA	NA	N	N	59.02	30.4	0.00129678	0.00413006	NA	0	NA
628	29.3709	30.9406	27.4581	14.7991	9.37213	14.014	chr1	252925112	252925318	207	7	intergenic	NA	NA	NA	NA	NA	NA	N	N	29.26	12.73	0.00110228	0.00396704	NA	0	NA
629	58.0705	56.172	47.7975	18.0636	20.9757	3.50351	chr1	254253284	254253404	121	7	intergenic	NA	NA	NA	NA	NA	NA	N	N	54.01	14.18	0.0031222	0.00526196	NA	0	NA
630	30.0758	28.1044	45.5601	4.26563	6.56049	0.258153	chr1	254510341	254510440	100	5	intergenic	NA	NA	NA	NA	NA	NA	N	N	34.58	3.69	0.006057	0.00693278	NA	0	NA
631	6.37769	6.44596	5.42383	20.24	16.5128	18.4395	chr1	254649318	254649456	139	7	Intron	internal	NA	ENSSSCT00000005803	NA	NA	NA	N	N	6.08	18.4	0.0003982	0.00320063	ENSSSCT00000005803	1	RORB	ENSG00000198963	RORB
632	47.6984	55.4353	55.2891	22.5469	29.9908	32.7854	chr1	255675060	255675099	40	5	Intron	internal	NA	ENSSSCT00000024731	NA	NA	NA	N	N	52.81	28.44	0.0036176	0.00554302	ENSSSCT00000024731	1	PCSK5
633	28.0003	37.1717	34.4074	13.9649	19.5253	16.78	chr1	255751578	255751658	81	6	intergenic	NA	NA	NA	NA	NA	NA	N	N	33.19	16.76	0.0064771	0.00718533	NA	0	NA
634	52.7698	49.2042	44.9867	19.4239	20.9571	2.79666	chr1	256155566	256155737	172	12	intergenic	NA	NA	NA	NA	NA	NA	N	N	48.99	14.39	0.0051607	0.00640692	NA	0	NA
635	34.2661	40.1798	48.0517	23.3594	18.7443	20.8674	chr1	256242501	256242604	104	6	intergenic	NA	NA	NA	NA	NA	NA	N	N	40.83	20.99	0.0092184	0.00925237	NA	0	NA
636	47.7278	41.2542	32.4794	11.2354	18.9395	11.9396	chr1	256554372	256554502	131	8	intergenic	NA	NA	NA	NA	NA	NA	N	N	40.49	14.04	0.0063808	0.00712424	NA	0	NA
637	15.7247	13.9828	12.0472	3.39844	4.68606	0.794317	chr1	257425878	257426048	171	13	intergenic	NA	NA	NA	NA	NA	NA	N	N	13.92	2.96	0.0021756	0.00474732	NA	0	NA
638	100.868	83.8896	89.8321	13.2757	14.7276	6.17723	chr1	257491202	257491415	214	14	intergenic	NA	NA	NA	NA	NA	NA	N	N	91.53	11.39	0.00014085	0.00255408	NA	0	NA
639	18.7974	21.4865	16.215	9.90236	4.16539	3.01179	chr1	257506145	257506276	132	6	intergenic	NA	NA	NA	NA	NA	NA	N	N	18.83	5.69	0.0073975	0.00779661	NA	0	NA
640	21.1471	20.1114	14.9494	6.09376	7.81011	4.90491	chr1	257777540	257777617	78	5	Intron	internal	NA	ENSSSCT00000005823	NA	NA	NA	N	N	18.74	6.27	0.0039976	0.00573992	ENSSSCT00000005823	1	CEP78	ENSG00000148019	CEP78
641	77.833	75.6326	82.558	5.7129	0	0	chr1	259434894	259435095	202	12	intergenic	NA	NA	NA	NA	NA	NA	N	N	78.67	1.9	1.52087e-05	0.00178718	NA	0	NA
642	0	5.80137	2.96615	31.4844	47.3813	63.6778	chr1	260385519	260385658	140	6	intergenic	NA	NA	NA	NA	NA	NA	N	N	2.92	47.51	0.0091589	0.00919852	NA	0	NA
643	14.8813	16.0719	18.8252	4.46876	4.68606	0	chr1	260795104	260795264	161	15	intergenic	NA	NA	NA	NA	NA	NA	N	N	16.59	3.05	0.0021409	0.00472173	NA	0	NA
644	25.8464	26.0814	39.1532	2.22657	6.84886	1.98579	chr1	260795727	260795933	207	13	intergenic	NA	NA	NA	NA	NA	NA	N	N	30.36	3.69	0.0046591	0.00611914	NA	0	NA
645	97.2766	78.7697	70.3572	34.2774	32.8024	17.9416	chr1	261338828	261338957	130	10	intergenic	NA	NA	NA	NA	NA	NA	N	N	82.13	28.34	0.0048165	0.00621891	NA	0	NA
646	25.8464	20.6271	22.0682	10.0547	13.121	9.55166	chr1	262019124	262019297	174	5	intergenic	NA	NA	NA	NA	NA	NA	N	N	22.85	10.91	0.0033755	0.00540851	NA	0	NA
647	37.8559	46.1244	47.4585	16.7578	17.3558	12.0471	chr1	262112913	262113135	223	9	intergenic	NA	NA	NA	NA	NA	NA	N	N	43.81	15.39	0.00117555	0.00401961	NA	0	NA
648	83.0931	65.866	71.4034	29.6378	24.4243	6.45383	chr1	262453463	262453585	123	11	intergenic	NA	NA	NA	NA	NA	NA	N	N	73.45	20.17	0.0035444	0.00550009	NA	0	NA
649	27.8604	31.1248	31.6955	11.317	9.59527	6.82262	chr1	263279454	263279622	169	7	intergenic	NA	NA	NA	NA	NA	NA	N	N	30.23	9.24	0.00029572	0.00295224	NA	0	NA
650	24.2017	27.8466	19.3393	8.22658	7.5758	5.35668	chr1	263287385	263287602	218	20	Intron	first	NA	ENSSSCT00000005833	NA	NA	NA	N	N	23.8	7.05	0.0030435	0.00521417	ENSSSCT00000005833	1	KIAA1045	ENSG00000122733	KIAA1045
651	68.3755	73.2261	67.747	31.9922	25.9296	23.1047	chr1	264143535	264143863	329	10	Intron	internal	NA	ENSSSCT00000005856	NA	NA	NA	N	N	69.78	27.01	0.000164259	0.00257884	ENSSSCT00000005856	1	TLN1	ENSG00000137076	TLN1
652	24.6716	20.6271	16.4127	37.5782	46.6003	36.1414	chr1	264430877	264431026	150	6	downstream2k	NA	NA	ENSSSCT00000005868	NA	NA	NA	N	N	20.57	40.11	0.0084982	0.00863848	ENSSSCT00000005868	0	NA	ENSG00000168828	OR13J1
653	39.1053	45.6742	61.8655	14.1462	7.36381	4.97867	chr1	264473850	264474010	161	7	downstream2k	NA	NA	ENSSSCT00000023314	NA	NA	NA	N	N	48.88	8.83	0.0053769	0.00652417	ENSSSCT00000023314	0	NA
654	67.4357	68.585	85.8998	28.6407	21.2435	10.3261	chr1	264490385	264490493	109	5	Promoter	ICP	Proximal	ENSSSCT00000005872	NA	NA	NA	N	N	73.97	20.07	0.0025229	0.00493195	ENSSSCT00000005872	1	OR2S2	ENSG00000278889	OR2S2
654	67.4357	68.585	85.8998	28.6407	21.2435	10.3261	chr1	264490385	264490493	109	5	Exon	first	NA	ENSSSCT00000005872	NA	NA	NA	N	N	73.97	20.07	0.0025229	0.00493195	ENSSSCT00000005872	1	OR2S2	ENSG00000278889	OR2S2
655	23.6142	20.6271	21.7123	12.0352	10.4655	10.3261	chr1	264505892	264506063	172	10	intergenic	NA	NA	NA	NA	NA	NA	N	N	21.98	10.94	0.00043509	0.00325515	NA	0	NA
656	2.34968	7.09056	5.33908	18.2813	15.6202	21.5128	chr1	264628216	264628328	113	6	Exon	last	NA	ENSSSCT00000005878	NA	NA	NA	N	N	4.93	18.47	0.0035011	0.00548095	ENSSSCT00000005878	0	NA	ENSG00000122694	GLIPR2
657	54.2775	46.6688	43.8991	12.4922	21.8683	1.29077	chr1	264659506	264659556	51	5	intergenic	NA	NA	NA	NA	NA	NA	N	N	48.28	11.88	0.0055981	0.00664441	NA	0	NA
658	21.0165	22.0595	18.5879	7.44793	8.33078	7.17092	chr1	264934271	264934462	192	9	Intron	internal	NA	ENSSSCT00000005882	NA	NA	NA	N	N	20.55	7.65	0.00028376	0.00288204	ENSSSCT00000005882	1	RNF38	ENSG00000137075	RNF38
659	38.8871	39.5782	43.7804	12.3399	16.7136	5.55029	chr1	265093139	265093298	160	10	intergenic	NA	NA	NA	NA	NA	NA	N	N	40.75	11.53	0.00124005	0.00408151	NA	0	NA
660	46.4714	52.2839	48.5131	30.9766	26.9015	25.9587	chr1	265175942	265176052	111	9	Intron	first	NA	ENSSSCT00000005883	NA	NA	NA	N	N	49.09	27.95	0.00077594	0.0036502	ENSSSCT00000005883	1	MELK	ENSG00000165304	MELK
661	63.2734	50.2785	42.8821	3.04688	2.9009	0	chr1	265184158	265184302	145	7	Intron	first	NA	ENSSSCT00000005883	NA	NA	NA	N	N	52.14	1.98	0.00114472	0.00399988	ENSSSCT00000005883	1	MELK	ENSG00000165304	MELK
662	60.5881	53.4094	34.9159	1.74107	4.46292	9.21975	chr1	265206792	265206927	136	7	Intron	internal	NA	ENSSSCT00000005883	NA	NA	NA	N	N	49.64	5.14	0.0050045	0.00631661	ENSSSCT00000005883	1	MELK	ENSG00000165304	MELK
663	37.7626	54.3303	51.1874	13.0581	9.59527	14.936	chr1	265220539	265220737	199	7	Intron	internal	NA	ENSSSCT00000005883	NA	NA	NA	N	N	47.76	12.53	0.0026843	0.00502803	ENSSSCT00000005883	1	MELK	ENSG00000165304	MELK
664	63.1475	81.5414	65.9475	19.6778	20.1761	9.89587	chr1	265240420	265240616	197	12	Intron	internal	NA	ENSSSCT00000005883	NA	NA	NA	N	N	70.21	16.58	0.00126431	0.004097	ENSSSCT00000005883	1	MELK	ENSG00000165304	MELK
665	34.9841	39.392	47.4585	10.6641	5.3803	10.0393	chr1	265247984	265248147	164	9	Intron	internal	NA	ENSSSCT00000005883	NA	NA	NA	N	N	40.61	8.69	0.00135793	0.00417266	ENSSSCT00000005883	1	MELK	ENSG00000165304	MELK
666	63.2063	61.1077	74.1934	17.2657	21.3476	4.64676	chr1	265271160	265271548	389	15	Intron	internal	NA	ENSSSCT00000005883	NA	NA	NA	N	N	66.17	14.42	0.0013186	0.00414407	ENSSSCT00000005883	1	MELK	ENSG00000165304	MELK
667	27.3569	40.3333	34.5769	5.65849	6.02494	8.11338	chr1	265529461	265529627	167	7	Intron	internal	NA	ENSSSCT00000005884	NA	NA	NA	N	N	34.09	6.6	0.00199864	0.00464584	ENSSSCT00000005884	1	PAX5	ENSG00000196092	PAX5
668	20.9121	26.6863	30.3141	9.5215	7.4977	7.16375	chr1	265553590	265554269	680	20	Intron	internal	NA	ENSSSCT00000005884	NA	NA	NA	N	N	25.97	8.06	0.0032157	0.0053145	ENSSSCT00000005884	1	PAX5	ENSG00000196092	PAX5
669	32.7886	31.9954	45.517	5.53978	9.37213	13.6117	chr1	265585971	265586260	290	11	Intron	internal	NA	ENSSSCT00000005884	NA	NA	NA	N	N	36.77	9.51	0.0053564	0.00651581	ENSSSCT00000005884	1	PAX5	ENSG00000196092	PAX5
670	23.0072	27.6102	26.0033	7.74415	10.2833	15.9194	chr1	265592635	265593047	413	12	Intron	internal	NA	ENSSSCT00000005884	NA	NA	NA	N	N	25.54	11.32	0.0067829	0.00738176	ENSSSCT00000005884	1	PAX5	ENSG00000196092	PAX5
671	48.8397	41.4383	49.6619	13.0581	20.9757	5.16306	chr1	266079838	266079993	156	7	intergenic	NA	NA	NA	NA	NA	NA	N	N	46.65	13.07	0.0030952	0.00524933	NA	0	NA
672	33.5668	38.6758	31.0175	16.9755	10.9341	3.50351	chr1	266300849	266300899	51	7	intergenic	NA	NA	NA	NA	NA	NA	N	N	34.42	10.47	0.0059981	0.00689013	NA	0	NA
673	1.17484	2.57838	2.61022	10.9688	13.4334	10.8424	chr1	266352860	266352943	84	5	Intron	first	NA	ENSSSCT00000005892	NA	NA	NA	N	N	2.12	11.75	0.00057598	0.00342494	ENSSSCT00000005892	1	FRMPD1	ENSG00000070601	FRMPD1
674	10.9652	10.5284	9.68944	6.60157	3.64472	4.51768	chr1	266453307	266453407	101	6	Intron	first	NA	ENSSSCT00000005894	NA	NA	NA	N	N	10.39	4.92	0.0045635	0.00606177	ENSSSCT00000005894	1	TRMT10B	ENSG00000165275	TRMT10B
675	28.28	44.1088	37.4583	13.6021	11.9383	7.83679	chr1	266459989	266460180	192	14	Intron	internal	NA	ENSSSCT00000005894	NA	NA	NA	N	N	36.62	11.13	0.0064991	0.00719643	ENSSSCT00000005894	1	TRMT10B	ENSG00000165275	TRMT10B
676	83.4135	72.6245	61.1028	9.90236	20.8269	5.80844	chr1	266462402	266462483	82	6	Intron	internal	NA	ENSSSCT00000005894	NA	NA	NA	N	N	72.38	12.18	0.0015563	0.0043369	ENSSSCT00000005894	1	TRMT10B	ENSG00000165275	TRMT10B
677	20.5597	19.499	26.6212	4.37989	5.46707	6.37315	chr1	267071366	267071537	172	16	intergenic	NA	NA	NA	NA	NA	NA	N	N	22.23	5.41	0.00183799	0.00452678	NA	0	NA
678	75.033	77.4375	73.7979	14.9297	18.1194	12.0471	chr1	267228055	267228254	200	15	intergenic	NA	NA	NA	NA	NA	NA	N	N	75.42	15.03	3.9806e-06	0.000783017	NA	0	NA
679	43.8047	46.7793	48.5602	7.39957	9.14898	2.30494	chr1	267228758	267228972	215	14	intergenic	NA	NA	NA	NA	NA	NA	N	N	46.38	6.28	8.264e-05	0.00230871	NA	0	NA
680	35.8325	43.1879	35.7916	2.03125	3.12404	1.07564	chr1	267239068	267239146	79	6	intergenic	NA	NA	NA	NA	NA	NA	N	N	38.27	2.08	0.000139229	0.00255408	NA	0	NA
681	33.8353	35.8396	35.8312	18.586	12.1838	11.3587	chr1	267263698	267263807	110	5	Intron	internal	NA	ENSSSCT00000027712	NA	NA	NA	N	N	35.17	14.04	0.00088445	0.00375893	ENSSSCT00000027712	1	CCDC180	ENSG00000197816	CCDC180
682	59.5963	49.6925	48.2135	17.3118	20.0223	2.11216	chr1	267446258	267446513	256	11	intergenic	NA	NA	NA	NA	NA	NA	N	N	52.5	13.15	0.0040193	0.00574876	NA	0	NA
683	38.378	50.8157	54.4784	7.10939	2.86371	2.58153	chr1	267529642	267529865	224	12	Intron	internal	NA	ENSSSCT00000005907	NA	NA	NA	N	N	47.89	4.18	0.00100446	0.00387569	ENSSSCT00000005907	1	TSTD2	ENSG00000136925	TSTD2
684	50.283	50.0207	47.2212	15.3867	15.7764	13.553	chr1	267618692	267618903	212	10	Intron	internal	NA	ENSSSCT00000005906	NA	NA	NA	N	N	49.17	14.91	4.4116e-06	0.000811448	ENSSSCT00000005906	1	NCBP1	ENSG00000136937	NCBP1
684	50.283	50.0207	47.2212	15.3867	15.7764	13.553	chr1	267618692	267618903	212	10	Intron	internal	NA	ENSSSCT00000027470	NA	NA	NA	N	N	49.17	14.91	4.4116e-06	0.000811448	ENSSSCT00000027470	1	TMOD1	ENSG00000136842	TMOD1
685	33.8745	37.8163	36.1871	22.0899	25.7733	22.8035	chr1	267724138	267724226	89	6	intergenic	NA	NA	NA	NA	NA	NA	N	N	35.96	23.56	0.00151693	0.00432327	NA	0	NA
686	64.0286	72.1948	66.4419	12.7588	32.2167	15.4892	chr1	267871976	267872202	227	8	intergenic	NA	NA	NA	NA	NA	NA	N	N	67.56	20.15	0.0019356	0.00460219	NA	0	NA
687	61.0076	54.7907	51.1026	23.6133	20.641	8.94316	chr1	267973579	267973780	202	14	intergenic	NA	NA	NA	NA	NA	NA	N	N	55.63	17.73	0.0020629	0.00468596	NA	0	NA
688	89.4345	75.7401	75.0437	46.0841	43.9318	39.0457	chr1	267992365	267992460	96	8	intergenic	NA	NA	NA	NA	NA	NA	N	N	80.07	43.02	0.00194239	0.00460219	NA	0	NA
689	47.3851	41.8988	46.8652	21.0743	19.0046	26.8909	chr1	268059278	268059400	123	6	Intron	first	NA	ENSSSCT00000005913	NA	NA	NA	N	N	45.38	22.32	0.00142151	0.00421252	ENSSSCT00000005913	1	NANS	ENSG00000095380	NANS
690	105.54	84.4421	79.493	43.9259	38.0092	26.8909	chr1	268075291	268075416	126	6	Intron	internal	NA	ENSSSCT00000005913	NA	NA	NA	N	N	89.82	36.28	0.0047228	0.00615628	ENSSSCT00000005913	1	NANS	ENSG00000095380	NANS
691	16.4477	14.6968	11.1527	35.0391	27.4916	38.4648	chr1	268178924	268179088	165	5	Intron	internal	NA	ENSSSCT00000005916	NA	NA	NA	N	N	14.1	33.67	0.0055399	0.00661326	ENSSSCT00000005916	1	TBC1D2	ENSG00000095383	TBC1D2
692	31.1332	41.2542	32.2322	15.2344	10.6738	6.88408	chr1	268203745	268203878	134	6	Intron	internal	NA	ENSSSCT00000005916	NA	NA	NA	N	N	34.87	10.93	0.0039625	0.00571727	ENSSSCT00000005916	1	TBC1D2	ENSG00000095383	TBC1D2
693	16.0561	21.7014	23.5315	3.04688	7.28943	2.79666	chr1	268232156	268232319	164	6	intergenic	NA	NA	NA	NA	NA	NA	N	N	20.43	4.38	0.0039155	0.00569204	NA	0	NA
694	26.5375	32.9123	36.5709	1.34421	7.35069	5.16306	chr1	268264528	268264755	228	17	intergenic	NA	NA	NA	NA	NA	NA	N	N	32.01	4.62	0.00131707	0.00414407	NA	0	NA
695	58.7419	60.8499	60.035	21.6329	32.49	20.3941	chr1	268316363	268316463	101	5	Intron	internal	NA	ENSSSCT00000025444	NA	NA	NA	N	N	59.88	24.84	0.00084106	0.00373089	ENSSSCT00000025444	0	NA	ENSG00000136928	GABBR2
696	11.4127	20.0746	14.2375	38.086	33.0256	33.7443	chr1	268343541	268343594	54	7	Intron	internal	NA	ENSSSCT00000025444	NA	NA	NA	N	N	15.24	34.95	0.0027794	0.00506502	ENSSSCT00000025444	0	NA	ENSG00000136928	GABBR2
697	29.9584	33.3041	26.2999	8.37892	2.34303	10.5413	chr1	268374552	268374730	179	6	downstream2k	NA	NA	ENSSSCT00000005917	NA	NA	NA	N	N	29.85	7.09	0.0020166	0.00465842	ENSSSCT00000005917	0	NA	ENSG00000136928	GABBR2
698	45.2965	44.119	48.5131	15.0651	26.7279	15.6326	chr1	268436844	268436966	123	9	Intron	internal	NA	ENSSSCT00000005917	NA	NA	NA	N	N	45.98	19.14	0.0026156	0.0049908	ENSSSCT00000005917	0	NA	ENSG00000136928	GABBR2
699	48.1683	48.7315	41.2889	68.8595	65.2925	79.253	chr1	268728417	268728473	57	5	Intron	first	NA	ENSSSCT00000005917	NA	NA	NA	N	N	46.06	71.13	0.0065212	0.00720946	ENSSSCT00000005917	0	NA	ENSG00000136928	GABBR2
700	60.8566	60.0764	53.3908	27.1172	32.49	22.2012	chr1	269246940	269247027	88	5	intergenic	NA	NA	NA	NA	NA	NA	N	N	58.11	27.27	0.00125693	0.004097	NA	0	NA
701	19.0585	31.9433	28.8706	0	0	2.58153	chr1	269266835	269266932	98	9	intergenic	NA	NA	NA	NA	NA	NA	N	N	26.62	0.86	0.0029367	0.00516271	NA	0	NA
702	47.4634	38.9336	34.4074	16.4532	16.8698	6.71198	chr1	269693834	269693860	27	5	intergenic	NA	NA	NA	NA	NA	NA	N	N	40.27	13.34	0.0060239	0.00690598	NA	0	NA
703	16.8393	18.4784	21.7518	3.30079	7.81011	3.8723	chr1	269891802	269891939	138	6	intergenic	NA	NA	NA	NA	NA	NA	N	N	19.02	4.99	0.0022763	0.00481475	NA	0	NA
704	17.1526	22.1741	19.6953	7.00782	5.31087	8.00275	chr1	269926081	269926208	128	5	Intron	internal	NA	ENSSSCT00000005928	NA	NA	NA	N	N	19.67	6.77	0.00144052	0.0042366	ENSSSCT00000005928	1	STX17	ENSG00000136874	STX17
705	77.8917	75.2888	80.3235	12.0352	13.5896	21.6849	chr1	270334631	270334945	315	10	Intron	internal	NA	ENSSSCT00000005931	NA	NA	NA	N	N	77.83	15.77	4.427e-05	0.00201028	ENSSSCT00000005931	1	INVS	ENSG00000119509	INVS
706	90.4625	97.334	71.9293	21.5186	34.1692	8.38998	chr1	270371468	270371716	249	8	Intron	internal	NA	ENSSSCT00000005931	NA	NA	NA	N	N	86.58	21.36	0.0035775	0.00552436	ENSSSCT00000005931	1	INVS	ENSG00000119509	INVS
707	23.8884	20.6271	20.1699	9.14064	10.1531	12.0471	chr1	270847855	270847942	88	6	intergenic	NA	NA	NA	NA	NA	NA	N	N	21.56	10.45	0.00154411	0.00433353	NA	0	NA
708	38.7696	26.4284	35.9893	10.6641	7.81011	1.93615	chr1	272773467	272773641	175	6	intergenic	NA	NA	NA	NA	NA	NA	N	N	33.73	6.8	0.0040382	0.00575875	NA	0	NA
709	43.3515	46.1531	44.4923	35.6485	31.3966	34.8507	chr1	275134103	275134258	156	10	intergenic	NA	NA	NA	NA	NA	NA	N	N	44.67	33.97	0.0022403	0.00479154	NA	0	NA
710	54.1894	57.0468	50.4246	12.378	24.9923	19.0388	chr1	275532742	275532947	206	8	intergenic	NA	NA	NA	NA	NA	NA	N	N	53.89	18.8	0.00104029	0.00390091	NA	0	NA
711	110.826	95.6151	93.335	53.8282	33.0628	57.2239	chr1	275808574	275808709	136	6	Intron	internal	NA	ENSSSCT00000005966	NA	NA	NA	N	N	99.93	48.04	0.0051358	0.00639208	ENSSSCT00000005966	0	NA	ENSG00000165029	ABCA1
712	56.6859	59.7863	51.0179	16.1866	26.3591	11.2942	chr1	275917733	275917920	188	8	intergenic	NA	NA	NA	NA	NA	NA	N	N	55.83	17.95	0.00178382	0.00448719	NA	0	NA
713	31.2171	29.6514	37.2888	15.2344	10.4879	6.26943	chr1	276236953	276237125	173	7	Intron	first	NA	ENSSSCT00000033541	NA	NA	NA	N	N	32.72	10.66	0.0031816	0.00529044	ENSSSCT00000033541	1	SLC44A1	ENSG00000070214	SLC44A1
713	31.2171	29.6514	37.2888	15.2344	10.4879	6.26943	chr1	276236953	276237125	173	7	Intron	first	NA	ENSSSCT00000033835	NA	NA	NA	N	N	32.72	10.66	0.0031816	0.00529044	ENSSSCT00000033835	1	SLC44A1	ENSG00000070214	SLC44A1
713	31.2171	29.6514	37.2888	15.2344	10.4879	6.26943	chr1	276236953	276237125	173	7	Intron	first	NA	ENSSSCT00000034909	NA	NA	NA	N	N	32.72	10.66	0.0031816	0.00529044	ENSSSCT00000034909	1	SLC44A1	ENSG00000070214	SLC44A1
714	24.6716	26.2673	24.0259	11.4258	16.5965	9.03536	chr1	276288947	276289034	88	8	Intron	internal	NA	ENSSSCT00000005968	NA	NA	NA	N	N	24.99	12.35	0.005597	0.00664441	ENSSSCT00000005968	1	SLC44A1	ENSG00000070214	SLC44A1
714	24.6716	26.2673	24.0259	11.4258	16.5965	9.03536	chr1	276288947	276289034	88	8	Intron	internal	NA	ENSSSCT00000033541	NA	NA	NA	N	N	24.99	12.35	0.005597	0.00664441	ENSSSCT00000033541	1	SLC44A1	ENSG00000070214	SLC44A1
714	24.6716	26.2673	24.0259	11.4258	16.5965	9.03536	chr1	276288947	276289034	88	8	Intron	internal	NA	ENSSSCT00000033835	NA	NA	NA	N	N	24.99	12.35	0.005597	0.00664441	ENSSSCT00000033835	1	SLC44A1	ENSG00000070214	SLC44A1
714	24.6716	26.2673	24.0259	11.4258	16.5965	9.03536	chr1	276288947	276289034	88	8	Intron	internal	NA	ENSSSCT00000034909	NA	NA	NA	N	N	24.99	12.35	0.005597	0.00664441	ENSSSCT00000034909	1	SLC44A1	ENSG00000070214	SLC44A1
715	27.6087	31.8001	27.4864	14.7266	4.68606	1.29077	chr1	276290204	276290279	76	6	Intron	internal	NA	ENSSSCT00000005968	NA	NA	NA	N	N	28.97	6.9	0.006698	0.0073282	ENSSSCT00000005968	1	SLC44A1	ENSG00000070214	SLC44A1
715	27.6087	31.8001	27.4864	14.7266	4.68606	1.29077	chr1	276290204	276290279	76	6	Intron	internal	NA	ENSSSCT00000033541	NA	NA	NA	N	N	28.97	6.9	0.006698	0.0073282	ENSSSCT00000033541	1	SLC44A1	ENSG00000070214	SLC44A1
715	27.6087	31.8001	27.4864	14.7266	4.68606	1.29077	chr1	276290204	276290279	76	6	Intron	internal	NA	ENSSSCT00000033835	NA	NA	NA	N	N	28.97	6.9	0.006698	0.0073282	ENSSSCT00000033835	1	SLC44A1	ENSG00000070214	SLC44A1
715	27.6087	31.8001	27.4864	14.7266	4.68606	1.29077	chr1	276290204	276290279	76	6	Intron	internal	NA	ENSSSCT00000034909	NA	NA	NA	N	N	28.97	6.9	0.006698	0.0073282	ENSSSCT00000034909	1	SLC44A1	ENSG00000070214	SLC44A1
716	75.1896	61.3656	69.5267	30.4688	33.1148	11.6169	chr1	276519641	276519688	48	5	Intron	internal	NA	ENSSSCT00000005969	NA	NA	NA	N	N	68.69	25.07	0.0051772	0.00641919	ENSSSCT00000005969	1	FSD1L	ENSG00000106701	FSD1L
717	80.6722	90.6732	90.5666	60.1759	52.588	41.0894	chr1	276799032	276799119	88	6	Intron	internal	NA	ENSSSCT00000005973	NA	NA	NA	N	N	87.3	51.28	0.0050807	0.00635803	ENSSSCT00000005973	1	TMEM38B	ENSG00000095209	TMEM38B
718	56.8957	50.6468	43.8991	13.9286	23.8766	7.00701	chr1	276899854	276899978	125	7	intergenic	NA	NA	NA	NA	NA	NA	N	N	50.48	14.94	0.0045008	0.00602647	NA	0	NA
719	41.7067	30.0198	47.8822	0.979354	4.1282	0.829778	chr1	276959817	276959977	161	14	intergenic	NA	NA	NA	NA	NA	NA	N	N	39.87	1.98	0.0020968	0.00470416	NA	0	NA
720	43.7627	55.9187	54.3548	19.9952	16.206	11.8589	chr1	276996571	276997021	451	16	intergenic	NA	NA	NA	NA	NA	NA	N	N	51.35	16.02	0.00140154	0.00419621	NA	0	NA
721	26.5513	25.0103	30.3734	1.82813	0	1.29077	chr1	277137110	277137285	176	5	intergenic	NA	NA	NA	NA	NA	NA	N	N	27.31	1.04	9.9279e-05	0.00242775	NA	0	NA
722	32.8955	37.0182	47.1195	7.83484	3.57033	8.85096	chr1	278517910	278518029	120	7	intergenic	NA	NA	NA	NA	NA	NA	N	N	39.01	6.75	0.0020429	0.00467233	NA	0	NA
723	46.6019	33.519	33.6164	0.677085	13.7111	0.501964	chr1	278739092	278739301	210	18	intergenic	NA	NA	NA	NA	NA	NA	N	N	37.91	4.96	0.0059041	0.00683168	NA	0	NA
724	55.9516	65.91	63.1791	26.4698	33.974	24.6859	chr1	279010083	279010292	210	8	intergenic	NA	NA	NA	NA	NA	NA	N	N	61.68	28.38	0.00126271	0.004097	NA	0	NA
725	36.2731	40.2873	44.0474	9.71193	3.12404	12.4236	chr1	279092707	279092796	90	8	intergenic	NA	NA	NA	NA	NA	NA	N	N	40.2	8.42	0.00086446	0.00375241	NA	0	NA
726	5.53852	24.863	24.5767	54.6262	59.8031	62.6943	chr1	279123865	279124085	221	7	intergenic	NA	NA	NA	NA	NA	NA	N	N	18.33	59.04	0.003943	0.00570119	NA	0	NA
727	40.5319	46.4109	48.2	18.2813	14.4487	6.93786	chr1	279303187	279303276	90	8	intergenic	NA	NA	NA	NA	NA	NA	N	N	45.05	13.22	0.00142355	0.00421252	NA	0	NA
728	28.901	35.8396	35.8312	6.09376	11.8714	10.5843	chr1	279347760	279347818	59	5	intergenic	NA	NA	NA	NA	NA	NA	N	N	33.52	9.52	0.001161	0.00400702	NA	0	NA
729	12.9232	15.2861	17.6274	1.52344	0	0	chr1	279679233	279679410	178	14	intergenic	NA	NA	NA	NA	NA	NA	N	N	15.28	0.51	0.00052143	0.00335195	NA	0	NA
730	10.1036	11.3449	8.30523	19.8047	15.6202	20.6522	chr1	280082907	280082943	37	5	intergenic	NA	NA	NA	NA	NA	NA	N	N	9.92	18.69	0.008003	0.00823939	NA	0	NA
731	27.9611	27.3309	29.8988	13.4063	8.43491	3.8723	chr1	280294789	280294837	49	5	intergenic	NA	NA	NA	NA	NA	NA	N	N	28.4	8.57	0.002276	0.00481475	NA	0	NA
732	47.4634	39.1915	32.5091	19.5	11.2466	9.55166	chr1	280294869	280294953	85	5	intergenic	NA	NA	NA	NA	NA	NA	N	N	39.72	13.43	0.007737	0.00804191	NA	0	NA
733	13.8631	13.1498	10.4409	1.52344	4.68606	2.58153	chr1	280410121	280410216	96	5	Promoter	ICP	Distal	ENSSSCT00000005982	NA	NA	NA	N	N	12.48	2.93	0.0023845	0.00486174	ENSSSCT00000005982	1	ACTL7B	ENSG00000148156	ACTL7B
734	16.4477	16.7595	21.3563	5.1797	3.43645	5.42121	chr1	280490094	280490197	104	5	Intron	internal	NA	ENSSSCT00000005985	NA	NA	NA	N	N	18.19	4.68	0.00137754	0.00418124	ENSSSCT00000005985	1	IKBKAP	ENSG00000070061	IKBKAP
735	70.3224	87.2967	88.9846	28.5101	37.7117	5.53185	chr1	280731724	280731771	48	7	Intron	internal	NA	ENSSSCT00000005989	NA	NA	NA	N	N	82.2	23.92	0.0066556	0.0072982	ENSSSCT00000005989	1	FRRS1L	ENSG00000260230	FRRS1L
736	24.9066	43.3169	36.0684	10.3594	4.99847	7.74459	chr1	281753019	281753213	195	5	intergenic	NA	NA	NA	NA	NA	NA	N	N	34.76	7.7	0.008303	0.00848574	NA	0	NA
737	62.8004	72.7808	46.5956	19.9432	16.8982	8.91802	chr1	281769948	281770112	165	11	intergenic	NA	NA	NA	NA	NA	NA	N	N	60.73	15.25	0.0054211	0.00654459	NA	0	NA
738	63.4412	54.275	56.7129	22.2422	20.4625	3.09784	chr1	281948019	281948155	137	10	intergenic	NA	NA	NA	NA	NA	NA	N	N	58.14	15.27	0.0030555	0.00522779	NA	0	NA
739	28.3136	50.1496	42.238	11.2735	1.24962	4.90491	chr1	281956708	281956877	170	10	intergenic	NA	NA	NA	NA	NA	NA	N	N	40.23	5.81	0.0080363	0.00826626	NA	0	NA
740	40.9888	35.8109	29.7934	14.388	14.2317	8.17485	chr1	282108615	282108704	90	9	intergenic	NA	NA	NA	NA	NA	NA	N	N	35.53	12.26	0.0037004	0.00558142	NA	0	NA
741	5.87419	7.73515	5.22043	12.7969	13.121	13.6821	chr1	282200523	282200612	90	5	Intron	internal	NA	ENSSSCT00000006000	NA	NA	NA	N	N	6.28	13.2	0.00096206	0.00385083	ENSSSCT00000006000	1	SVEP1	ENSG00000165124	SVEP1
742	33.6297	46.2498	34.1108	14.4727	4.68606	2.42019	chr1	282790009	282790163	155	8	intergenic	NA	NA	NA	NA	NA	NA	N	N	38	7.19	0.0051361	0.00639208	NA	0	NA
743	78.2106	92.4535	83.5608	32.8628	46.6375	38.9074	chr1	282792937	282793020	84	7	intergenic	NA	NA	NA	NA	NA	NA	N	N	84.74	39.47	0.00141661	0.00421252	NA	0	NA
744	9.16373	3.86758	8.30523	16.1485	20.3063	19.6196	chr1	282799692	282799871	180	5	intergenic	NA	NA	NA	NA	NA	NA	N	N	7.11	18.69	0.0051445	0.00639479	NA	0	NA
745	33.8353	45.3796	43.4245	7.92189	19.9939	2.58153	chr1	282968032	282968193	162	5	intergenic	NA	NA	NA	NA	NA	NA	N	N	40.88	10.17	0.0080247	0.00825553	NA	0	NA
746	68.8455	56.5955	53.1535	15.6914	17.4946	3.35599	chr1	283027118	283027287	170	10	intergenic	NA	NA	NA	NA	NA	NA	N	N	59.53	12.18	0.00190053	0.00457943	NA	0	NA
747	99.6262	77.3515	105.832	46.0079	51.8591	50.3399	chr1	283084390	283084524	135	5	Intron	internal	NA	ENSSSCT00000006004	NA	NA	NA	N	N	94.27	49.4	0.0070569	0.00756542	ENSSSCT00000006004	1	KIAA0368	ENSG00000136813	KIAA0368
748	24.4366	33.7768	36.543	4.57032	0	11.6169	chr1	283094144	283094243	100	5	Exon	internal	NA	ENSSSCT00000006004	NA	NA	NA	N	N	31.59	5.4	0.0062762	0.00705497	ENSSSCT00000006004	1	KIAA0368	ENSG00000136813	KIAA0368
749	10.7414	27.073	15.763	55.0615	52.4393	54.0278	chr1	283097137	283097247	111	7	Intron	internal	NA	ENSSSCT00000006004	NA	NA	NA	N	N	17.86	53.84	0.00181802	0.00451351	ENSSSCT00000006004	1	KIAA0368	ENSG00000136813	KIAA0368
750	42.9991	45.1217	49.5941	18.2813	4.68606	18.8452	chr1	283102317	283102463	147	5	Intron	internal	NA	ENSSSCT00000006004	NA	NA	NA	N	N	45.9	13.94	0.0031193	0.00526196	ENSSSCT00000006004	1	KIAA0368	ENSG00000136813	KIAA0368
751	33.2626	35.1305	32.5288	6.792	8.42841	1.7748	chr1	283411497	283412633	1137	48	intergenic	NA	NA	NA	NA	NA	NA	N	N	33.64	5.67	0.000199975	0.00266139	NA	0	NA
752	41.1193	40.8858	45.594	26.5514	14.0582	12.3545	chr1	283491823	283491905	83	7	intergenic	NA	NA	NA	NA	NA	NA	N	N	42.53	17.65	0.0062588	0.00704145	NA	0	NA
753	62.5014	62.6548	77.8319	30.7735	36.2389	40.53	chr1	283560636	283560681	46	5	intergenic	NA	NA	NA	NA	NA	NA	N	N	67.66	35.85	0.0054367	0.00655549	NA	0	NA
754	46.7799	38.0898	53.6065	3.87785	14.0582	3.52027	chr1	283571341	283571553	213	11	intergenic	NA	NA	NA	NA	NA	NA	N	N	46.16	7.15	0.002336	0.00484119	NA	0	NA
755	95.1618	78.0678	83.1842	37.4089	37.8356	32.2691	chr1	283644784	283645039	256	9	Exon	internal	NA	ENSSSCT00000006011	NA	NA	NA	N	N	85.47	35.84	0.00076139	0.00361263	ENSSSCT00000006011	1	SUSD1	ENSG00000106868	SUSD1
755	95.1618	78.0678	83.1842	37.4089	37.8356	32.2691	chr1	283644784	283645039	256	9	Intron	internal	NA	ENSSSCT00000006011	NA	NA	NA	N	N	85.47	35.84	0.00076139	0.00361263	ENSSSCT00000006011	1	SUSD1	ENSG00000106868	SUSD1
756	19.2673	26.2995	19.6953	6.09376	7.1853	5.93752	chr1	283762761	283762886	126	5	intergenic	NA	NA	NA	NA	NA	NA	N	N	21.75	6.41	0.002661	0.00501199	NA	0	NA
757	29.9863	35.7904	34.4639	1.08817	2.60337	0	chr1	283894343	283894666	324	21	intergenic	NA	NA	NA	NA	NA	NA	N	N	33.41	1.23	7.6455e-05	0.00230871	NA	0	NA
758	11.2449	19.1537	9.4917	42.4387	49.3152	35.4039	chr1	283897808	283898037	230	7	intergenic	NA	NA	NA	NA	NA	NA	N	N	13.3	42.39	0.0043366	0.00593549	NA	0	NA
759	24.28	30.5109	26.1022	10.6641	11.1945	8.38998	chr1	283904183	283904304	122	6	intergenic	NA	NA	NA	NA	NA	NA	N	N	26.96	10.08	0.00116178	0.00400702	NA	0	NA
760	5.87419	12.1552	7.45776	42.4387	32.8024	43.7016	chr1	283938705	283938777	73	7	Intron	internal	NA	ENSSSCT00000006013	NA	NA	NA	N	N	8.5	39.65	0.00136207	0.00417266	ENSSSCT00000006013	1	HSDL2	ENSG00000119471	HSDL2
760	5.87419	12.1552	7.45776	42.4387	32.8024	43.7016	chr1	283938705	283938777	73	7	Intron	internal	NA	ENSSSCT00000034384	NA	NA	NA	N	N	8.5	39.65	0.00136207	0.00417266	ENSSSCT00000034384	1	HSDL2	ENSG00000119471	HSDL2
760	5.87419	12.1552	7.45776	42.4387	32.8024	43.7016	chr1	283938705	283938777	73	7	Intron	internal	NA	ENSSSCT00000034705	NA	NA	NA	N	N	8.5	39.65	0.00136207	0.00417266	ENSSSCT00000034705	1	HSDL2	ENSG00000119471	HSDL2
761	28.3919	20.8419	24.1247	7.36329	5.46707	4.94793	chr1	284052718	284052908	191	6	Intron	first	NA	ENSSSCT00000006015	NA	NA	NA	N	N	24.45	5.93	0.00130091	0.00413006	ENSSSCT00000006015	1	KIAA1958	ENSG00000165185	KIAA1958
762	17.1526	13.4076	15.8986	7.00782	5.93568	3.35599	chr1	284154115	284154225	111	5	Intron	last	NA	ENSSSCT00000006015	NA	NA	NA	N	N	15.49	5.43	0.0028779	0.00512419	ENSSSCT00000006015	1	KIAA1958	ENSG00000165185	KIAA1958
763	43.9389	44.8639	47.2212	29.5547	29.6784	31.7528	chr1	284342921	284342962	42	5	Intron	internal	NA	ENSSSCT00000006017	NA	NA	NA	N	N	45.34	30.33	0.00024114	0.00278311	ENSSSCT00000006017	1	SNX30	ENSG00000148158	SNX30
764	44.476	47.8843	53.5603	23.0692	26.3312	18.8083	chr1	284344633	284344737	105	7	Intron	internal	NA	ENSSSCT00000006017	NA	NA	NA	N	N	48.64	22.74	0.00164343	0.00439261	ENSSSCT00000006017	1	SNX30	ENSG00000148158	SNX30
765	11.9833	23.7211	15.6613	50.8829	45.611	44.9186	chr1	284348724	284348825	102	5	Intron	internal	NA	ENSSSCT00000006017	NA	NA	NA	N	N	17.12	47.14	0.0016006	0.00436196	ENSSSCT00000006017	1	SNX30	ENSG00000148158	SNX30
766	77.0693	68.1983	78.1878	24.6797	36.8637	11.6169	chr1	284364959	284365195	237	10	intergenic	NA	NA	NA	NA	NA	NA	N	N	74.49	24.39	0.0032369	0.00532782	NA	0	NA
767	14.0981	18.6933	24.3225	46.211	49.464	44.3163	chr1	284367926	284368138	213	6	downstream2k	NA	NA	ENSSSCT00000006018	NA	NA	NA	N	N	19.04	46.66	0.00113765	0.00399988	ENSSSCT00000006018	1	SLC46A2	ENSG00000119457	SLC46A2
768	29.1507	30.3766	33.0726	21.8042	24.0161	23.2338	chr1	284371769	284372275	507	16	Intron	last	NA	ENSSSCT00000006018	NA	NA	NA	N	N	30.87	23.02	0.0040965	0.00579424	ENSSSCT00000006018	1	SLC46A2	ENSG00000119457	SLC46A2
769	57.9195	65.7488	77.2387	3.19922	4.21746	14.3275	chr1	284398631	284399007	377	10	intergenic	NA	NA	NA	NA	NA	NA	N	N	66.97	7.25	0.000843	0.00373089	NA	0	NA
770	2.88369	2.57838	4.42227	15.5114	16.1882	17.3667	chr1	284444478	284445107	630	11	intergenic	NA	NA	NA	NA	NA	NA	N	N	3.29	16.36	7.8616e-05	0.00230871	NA	0	NA
771	17.1526	17.2752	23.4919	34.7344	34.6769	42.8534	chr1	284447775	284448018	244	5	Intron	last	NA	ENSSSCT00000006020	NA	NA	NA	N	N	19.31	37.42	0.0061586	0.00698029	ENSSSCT00000006020	0	NA
772	32.8955	39.4962	48.5371	85.3126	99.1173	76.1552	chr1	284451341	284451599	259	11	Promoter	ICP	Proximal	ENSSSCT00000006020	NA	NA	NA	N	N	40.31	86.86	0.0044792	0.00601864	ENSSSCT00000006020	0	NA
772	32.8955	39.4962	48.5371	85.3126	99.1173	76.1552	chr1	284451341	284451599	259	11	Intron	first	NA	ENSSSCT00000006020	NA	NA	NA	N	N	40.31	86.86	0.0044792	0.00601864	ENSSSCT00000006020	0	NA
772	32.8955	39.4962	48.5371	85.3126	99.1173	76.1552	chr1	284451341	284451599	259	11	Exon	internal	NA	ENSSSCT00000006020	NA	NA	NA	N	N	40.31	86.86	0.0044792	0.00601864	ENSSSCT00000006020	0	NA
773	5.43362	4.99562	4.89416	23.042	19.9158	21.459	chr1	284458732	284459168	437	8	intergenic	NA	NA	NA	NA	NA	NA	N	N	5.11	21.47	5.904e-05	0.00221928	NA	0	NA
774	4.22942	5.15677	7.11877	22.8516	22.4931	16.5218	chr1	284463230	284463307	78	5	intergenic	NA	NA	NA	NA	NA	NA	N	N	5.5	20.62	0.0024393	0.00489805	NA	0	NA
775	40.4144	43.8325	58.1366	17.0625	16.245	7.22829	chr1	284540381	284540464	84	5	Promoter	HCP	Distal	ENSSSCT00000006021	NA	NA	NA	N	N	47.46	13.51	0.0056589	0.00668563	ENSSSCT00000006021	1	ZFP37	ENSG00000136866	ZFP37
776	25.6115	20.6271	23.9665	10.9688	5.93568	4.3886	chr1	284638007	284638147	141	5	Intron	internal	NA	ENSSSCT00000006023	NA	NA	NA	N	N	23.4	7.1	0.0027226	0.00504662	ENSSSCT00000006023	0	NA	ENSG00000119321	FKBP15
777	9.23087	9.02435	7.28827	18.9342	20.7526	18.2551	chr1	284694734	284694974	241	7	intergenic	NA	NA	NA	NA	NA	NA	N	N	8.51	19.31	0.00036304	0.00309247	NA	0	NA
778	44.9149	47.7993	46.6371	13.0078	9.85275	4.36874	chr1	284704435	284704663	229	13	Intron	internal	NA	ENSSSCT00000028609	NA	NA	NA	N	N	46.45	9.08	0.000144375	0.00255408	ENSSSCT00000028609	1	WDR31	ENSG00000148225	WDR31
779	74.0148	69.6164	76.1709	41.4376	53.7335	44.1442	chr1	284838552	284838643	92	5	Intron	internal	NA	ENSSSCT00000006025	NA	NA	NA	N	N	73.27	46.44	0.0030805	0.00524056	ENSSSCT00000006025	1	C9orf43	ENSG00000157653	C9orf43
780	3.52451	9.45408	10.8759	34.7852	46.34	60.2357	chr1	284940750	284940976	227	6	Intron	internal	NA	ENSSSCT00000006026	NA	NA	NA	N	N	7.95	47.12	0.0070237	0.00754297	ENSSSCT00000006026	0	NA
781	51.3012	46.8407	44.0968	19.5508	26.0337	25.8153	chr1	285065449	285065524	76	6	intergenic	NA	NA	NA	NA	NA	NA	N	N	47.41	23.8	0.00138302	0.00418124	NA	0	NA
782	46.3222	39.2283	50.0009	16.5402	22.5377	22.3118	chr1	285077466	285077604	139	7	intergenic	NA	NA	NA	NA	NA	NA	N	N	45.18	20.46	0.0026625	0.00501199	NA	0	NA
783	52.2086	52.4167	49.2816	20.7708	22.7446	15.5521	chr1	285107556	285109275	1720	41	intergenic	NA	NA	NA	NA	NA	NA	N	N	51.3	19.69	0.000181664	0.00261457	NA	0	NA
784	5.87419	6.44596	2.37292	16.7578	16.4012	14.4135	chr1	285304370	285304415	46	6	intergenic	NA	NA	NA	NA	NA	NA	N	N	4.9	15.86	0.00171842	0.00445709	NA	0	NA
785	25.5527	34.9156	31.0458	9.64845	10.4135	1.61346	chr1	285387745	285387954	210	12	intergenic	NA	NA	NA	NA	NA	NA	N	N	30.5	7.23	0.0039998	0.00573992	NA	0	NA
786	11.7484	9.02435	9.4917	20.3125	17.4426	20.4371	chr1	285474104	285474253	150	6	intergenic	NA	NA	NA	NA	NA	NA	N	N	10.09	19.4	0.00195744	0.00462221	NA	0	NA
787	15.7764	14.7336	16.2715	3.48215	3.12404	5.16306	chr1	285491082	285491271	190	7	intergenic	NA	NA	NA	NA	NA	NA	N	N	15.59	3.92	0.000116634	0.00250193	NA	0	NA
788	38.1822	56.5096	57.1479	18.7891	8.33078	7.09921	chr1	285526322	285526408	87	6	intergenic	NA	NA	NA	NA	NA	NA	N	N	50.61	11.41	0.0056374	0.006673	NA	0	NA
789	23.6646	23.5738	22.3733	16.3226	16.2896	19.5459	chr1	285556392	285556890	499	7	intergenic	NA	NA	NA	NA	NA	NA	N	N	23.2	17.39	0.0073449	0.00775733	NA	0	NA
790	41.772	50.2785	46.5357	12.1875	10.0664	14.4853	chr1	285578743	285578964	222	9	intergenic	NA	NA	NA	NA	NA	NA	N	N	46.2	12.25	0.00025772	0.00284053	NA	0	NA
791	20.9121	18.5644	21.3563	6.70314	9.68453	7.48644	chr1	285579223	285579463	241	5	intergenic	NA	NA	NA	NA	NA	NA	N	N	20.28	7.96	0.00058143	0.00342494	NA	0	NA
792	23.8884	23.6352	26.8931	69.8243	66.1256	61.0962	chr1	285610377	285610450	74	6	intergenic	NA	NA	NA	NA	NA	NA	N	N	24.81	65.68	0.000118558	0.00250193	NA	0	NA
793	30.5458	28.3622	35.3566	9.44533	8.74732	10.3261	chr1	285706482	285706635	154	5	downstream2k	NA	NA	ENSSSCT00000006031	NA	NA	NA	N	N	31.42	9.51	0.00049525	0.00332143	ENSSSCT00000006031	1	AMBP	ENSG00000106927	AMBP
794	61.3265	66.7802	58.1366	28.6407	21.8683	22.7175	chr1	285763635	285763793	159	5	intergenic	NA	NA	NA	NA	NA	NA	N	N	62.08	24.41	0.00033842	0.00303326	NA	0	NA
795	5.40425	6.44596	7.59336	18.586	21.2435	27.6224	chr1	285939101	285939236	136	5	Intron	first	NA	ENSSSCT00000006033	NA	NA	NA	N	N	6.48	22.48	0.004365	0.00594552	ENSSSCT00000006033	1	COL27A1	ENSG00000196739	COL27A1
795	5.40425	6.44596	7.59336	18.586	21.2435	27.6224	chr1	285939101	285939236	136	5	Intron	internal	NA	ENSSSCT00000028192	NA	NA	NA	N	N	6.48	22.48	0.004365	0.00594552	ENSSSCT00000028192	0	NA	ENSG00000106948	AKNA
795	5.40425	6.44596	7.59336	18.586	21.2435	27.6224	chr1	285939101	285939236	136	5	NA	NA	NA	NA	CGIshore	intergenic	NA	N	Y	6.48	22.48	0.004365	0.00594552	NA	0	NA
796	18.21	22.1311	22.5428	11.4258	8.59112	10.7564	chr1	285957142	285957318	177	6	Intron	first	NA	ENSSSCT00000006033	NA	NA	NA	N	N	20.96	10.26	0.0027433	0.00505514	ENSSSCT00000006033	1	COL27A1	ENSG00000196739	COL27A1
796	18.21	22.1311	22.5428	11.4258	8.59112	10.7564	chr1	285957142	285957318	177	6	Intron	internal	NA	ENSSSCT00000028192	NA	NA	NA	N	N	20.96	10.26	0.0027433	0.00505514	ENSSSCT00000028192	0	NA	ENSG00000106948	AKNA
797	72.5043	45.8584	63.2215	10.6641	22.0914	4.24109	chr1	286083646	286083837	192	7	Intron	internal	NA	ENSSSCT00000006033	NA	NA	NA	N	N	60.53	12.33	0.0068368	0.00741942	ENSSSCT00000006033	1	COL27A1	ENSG00000196739	COL27A1
798	7.04903	8.45137	10.4145	46.7188	51.026	55.7897	chr1	286108755	286108969	215	9	Intron	internal	NA	ENSSSCT00000006033	NA	NA	NA	N	N	8.64	51.18	0.000104377	0.00242775	ENSSSCT00000006033	1	COL27A1	ENSG00000196739	COL27A1
798	7.04903	8.45137	10.4145	46.7188	51.026	55.7897	chr1	286108755	286108969	215	9	Intron	first	NA	ENSSSCT00000006036	NA	NA	NA	N	N	8.64	51.18	0.000104377	0.00242775	ENSSSCT00000006036	1	DFNB31	ENSG00000095397	DFNB31
799	37.2744	30.589	33.8681	4.84731	5.25407	2.2295	chr1	286132406	286132649	244	11	Intron	internal	NA	ENSSSCT00000006033	NA	NA	NA	N	N	33.91	4.11	0.000158557	0.00257884	ENSSSCT00000006033	1	COL27A1	ENSG00000196739	COL27A1
800	4.69935	12.8919	17.5596	40.5235	43.7366	36.3996	chr1	286246107	286246200	94	5	intergenic	NA	NA	NA	NA	NA	NA	N	N	11.72	40.22	0.0027234	0.00504662	NA	0	NA
801	65.7909	77.9961	53.3908	26.8506	4.68606	5.80844	chr1	287003597	287003684	88	8	intergenic	NA	NA	NA	NA	NA	NA	N	N	65.73	12.45	0.0062375	0.0070262	NA	0	NA
802	23.0268	20.1114	21.119	10.0547	7.81011	8.51905	chr1	288068090	288068204	115	5	Intron	internal	NA	ENSSSCT00000006045	NA	NA	NA	N	N	21.42	8.79	0.00030397	0.00295224	ENSSSCT00000006045	1	PAPPA	ENSG00000182752	PAPPA
803	16.6827	20.3692	20.6444	0	2.81164	8.2609	chr1	288522562	288522704	143	5	downstream2k	NA	NA	ENSSSCT00000006050	NA	NA	NA	N	N	19.23	3.69	0.0047753	0.00619767	ENSSSCT00000006050	0	NA
804	61.5951	51.1994	67.7978	21.9811	20.9757	1.29077	chr1	288526314	288526400	87	7	Intron	last	NA	ENSSSCT00000006050	NA	NA	NA	N	N	60.2	14.75	0.0054016	0.00653321	ENSSSCT00000006050	0	NA
805	3.52451	1.03135	2.13563	13.711	10.9341	14.7147	chr1	289238949	289239097	149	5	Intron	first	NA	ENSSSCT00000023014	NA	NA	NA	N	N	2.23	13.12	0.00125559	0.004097	ENSSSCT00000023014	0	NA
806	26.4872	39.4962	36.996	8.58666	8.23611	3.8723	chr1	290429539	290429718	180	11	intergenic	NA	NA	NA	NA	NA	NA	N	N	34.33	6.9	0.0030024	0.00519385	NA	0	NA
807	72.8399	69.0304	72.0506	25.6215	15.9042	6.21914	chr1	290532149	290532401	253	11	intergenic	NA	NA	NA	NA	NA	NA	N	N	71.31	15.91	0.00063817	0.00349527	NA	0	NA
808	31.1332	24.7095	36.5826	12.6953	14.0582	7.74459	chr1	291288043	291288226	184	6	intergenic	NA	NA	NA	NA	NA	NA	N	N	30.81	11.5	0.0079777	0.00822076	NA	0	NA
809	50.6486	49.2758	58.664	18.4506	26.7279	8.03143	chr1	292237982	292238191	210	9	intergenic	NA	NA	NA	NA	NA	NA	N	N	52.86	17.74	0.0046443	0.00611098	NA	0	NA
810	34.7752	35.5817	55.2891	3.96094	3.43645	7.22829	chr1	292433691	292433746	56	5	intergenic	NA	NA	NA	NA	NA	NA	N	N	41.88	4.88	0.0055647	0.00662404	NA	0	NA
811	30.6361	24.8913	25.9196	3.39844	7.81011	6.05667	chr1	292455788	292455958	171	13	intergenic	NA	NA	NA	NA	NA	NA	N	N	27.15	5.76	0.00060471	0.00344751	NA	0	NA
812	43.9389	41.7698	46.0347	29.2501	29.6784	22.7175	chr1	292601140	292601286	147	10	Intron	last	NA	ENSSSCT00000025473	NA	NA	NA	N	N	43.91	27.22	0.0028804	0.00512419	ENSSSCT00000025473	0	NA	ENSG00000136861	CDK5RAP2
813	3.52451	3.54528	0.889846	70.84	72.2435	71.1534	chr1	292612763	292612930	168	8	Intron	last	NA	ENSSSCT00000025473	NA	NA	NA	N	N	2.65	71.41	1.2309e-07	0.000553462	ENSSSCT00000025473	0	NA	ENSG00000136861	CDK5RAP2
814	2.11471	1.03135	0	17.0625	13.7458	12.9077	chr1	292635660	292635839	180	5	Intron	last	NA	ENSSSCT00000025473	NA	NA	NA	N	N	1.05	14.57	0.00065828	0.00350462	ENSSSCT00000025473	0	NA	ENSG00000136861	CDK5RAP2
815	33.3654	45.3796	42.0008	14.3203	10.9341	19.1033	chr1	292842274	292842412	139	5	intergenic	NA	NA	NA	NA	NA	NA	N	N	40.25	14.79	0.0040413	0.00575875	NA	0	NA
816	33.6004	27.073	33.2209	16.7578	9.68453	9.29351	chr1	292871465	292871538	74	5	intergenic	NA	NA	NA	NA	NA	NA	N	N	31.3	11.91	0.0038236	0.00563896	NA	0	NA
817	12.5316	10.3135	10.4804	18.5352	20.5666	17.8556	chr1	292892757	292892832	76	6	Intron	last	NA	ENSSSCT00000029304	NA	NA	NA	N	N	11.11	18.99	0.00189747	0.00457943	ENSSSCT00000029304	1	FBXW2	ENSG00000119402	FBXW2
818	35.0773	31.8615	31.865	8.48774	16.5128	11.2481	chr1	293038215	293038354	140	7	Intron	last	NA	ENSSSCT00000006061	NA	NA	NA	N	N	32.93	12.08	0.00128265	0.0041096	ENSSSCT00000006061	0	NA	ENSG00000056558	TRAF1
818	35.0773	31.8615	31.865	8.48774	16.5128	11.2481	chr1	293038215	293038354	140	7	Intron	last	NA	ENSSSCT00000023007	NA	NA	NA	N	N	32.93	12.08	0.00128265	0.0041096	ENSSSCT00000023007	0	NA	ENSG00000056558	TRAF1
819	34.2171	39.4815	37.0028	27.1363	25.5781	26.38	chr1	293378554	293379168	615	16	intergenic	NA	NA	NA	NA	NA	NA	N	N	36.9	26.36	0.0026619	0.00501199	NA	0	NA
820	36.5668	29.8126	32.4794	11.4258	10.9341	4.19499	chr1	293463834	293463945	112	8	intergenic	NA	NA	NA	NA	NA	NA	N	N	32.95	8.85	0.00138318	0.00418124	NA	0	NA
821	36.42	33.9487	32.0345	10.6641	16.1409	0	chr1	293523249	293523330	82	6	Intron	first	NA	ENSSSCT00000006067	NA	NA	NA	N	N	34.13	8.93	0.0068042	0.00739412	ENSSSCT00000006067	1	STOM	ENSG00000148175	STOM
822	71.4301	54.9196	67.8656	29.8594	34.0521	27.6224	chr1	293622400	293622447	48	5	Promoter	ICP	Distal	ENSSSCT00000021225	NA	NA	NA	N	N	64.74	30.51	0.0030815	0.00524056	ENSSSCT00000021225	1	U6
823	20.2072	27.5887	24.4411	5.63673	0.156202	1.93615	chr1	293670537	293670754	218	10	Intron	first	NA	ENSSSCT00000006069	NA	NA	NA	N	N	24.08	2.58	0.00130402	0.00413006	ENSSSCT00000006069	1	GGTA1
823	20.2072	27.5887	24.4411	5.63673	0.156202	1.93615	chr1	293670537	293670754	218	10	Intron	first	NA	ENSSSCT00000029057	NA	NA	NA	N	N	24.08	2.58	0.00130402	0.00413006	ENSSSCT00000029057	1	GGTA1
824	53.0635	51.138	48.6449	25.2637	27.9862	10.111	chr1	293700299	293700468	170	12	Intron	first	NA	ENSSSCT00000006069	NA	NA	NA	N	N	50.95	21.12	0.0063965	0.00713589	ENSSSCT00000006069	1	GGTA1
824	53.0635	51.138	48.6449	25.2637	27.9862	10.111	chr1	293700299	293700468	170	12	Intron	first	NA	ENSSSCT00000029057	NA	NA	NA	N	N	50.95	21.12	0.0063965	0.00713589	ENSSSCT00000029057	1	GGTA1
825	117.36	85.6295	97.0401	31.0301	21.7861	13.7908	chr1	293712732	293713043	312	19	intergenic	NA	NA	NA	NA	NA	NA	N	N	100.01	22.2	0.00178487	0.00448719	NA	0	NA
826	40.075	33.519	34.8029	14.388	22.2154	18.2141	chr1	293746188	293746457	270	9	intergenic	NA	NA	NA	NA	NA	NA	N	N	36.13	18.27	0.0041008	0.00579424	NA	0	NA
827	69.8637	71.6791	59.1649	31.9922	5.51914	12.9937	chr1	293803799	293804069	271	15	intergenic	NA	NA	NA	CGIshore	intergenic	NA	N	Y	66.9	16.84	0.0047007	0.00614689	NA	0	NA
828	0	0.736681	3.55939	15.2344	16.2896	23.9714	chr1	293952201	293952382	182	7	intergenic	NA	NA	NA	NA	NA	NA	N	N	1.43	18.5	0.0044834	0.00601864	NA	0	NA
829	2.64338	11.1193	12.4579	39.6094	35.9265	34.8507	chr1	293991481	293991636	156	8	intergenic	NA	NA	NA	NA	NA	NA	N	N	8.74	36.8	0.00116424	0.00400702	NA	0	NA
830	65.1196	50.2785	52.7128	5.00559	23.6535	8.66657	chr1	293994619	293994823	205	7	intergenic	NA	NA	NA	NA	NA	NA	N	N	56.04	12.44	0.004	0.00573992	NA	0	NA
831	36.0284	37.3866	29.6615	8.63283	19.0046	9.68074	chr1	294091255	294091367	113	6	intergenic	NA	NA	NA	NA	NA	NA	N	N	34.36	12.44	0.0057248	0.00671385	NA	0	NA
832	10.3386	14.1811	8.54253	37.7813	47.7978	39.4974	chr1	294286725	294286892	168	5	intergenic	NA	NA	NA	NA	NA	NA	N	N	11.02	41.69	0.00094331	0.00382486	NA	0	NA
833	54.4341	58.6583	52.7976	25.8985	34.3645	25.6002	chr1	294348536	294348650	115	6	intergenic	NA	NA	NA	NA	NA	NA	N	N	55.3	28.62	0.00136291	0.00417266	NA	0	NA
834	41.455	32.414	34.0684	14.5815	12.7193	9.03536	chr1	294455416	294455568	153	7	intergenic	NA	NA	NA	NA	NA	NA	N	N	35.98	12.11	0.00177574	0.00448719	NA	0	NA
835	83.6484	66.2645	60.7469	14.625	18.7443	8.00275	chr1	294493787	294493903	117	5	intergenic	NA	NA	NA	NA	NA	NA	N	N	70.22	13.79	0.00173809	0.00446671	NA	0	NA
836	9.79031	11.3879	14.2375	3.04688	4.68606	0.430255	chr1	294522787	294522884	98	6	intergenic	NA	NA	NA	NA	NA	NA	N	N	11.81	2.72	0.0071992	0.00766774	NA	0	NA
837	96.3367	95.6346	83.0523	41.2714	48.1387	52.3347	chr1	294600645	294600949	305	11	Intron	internal	NA	ENSSSCT00000006081	NA	NA	NA	N	N	91.67	47.25	0.00117976	0.00401961	ENSSSCT00000006081	1	LHX6	ENSG00000106852	LHX6
838	82.6302	82.2935	87.6004	39.3555	42.9556	35.2809	chr1	294644032	294644159	128	6	Intron	internal	NA	ENSSSCT00000029013	NA	NA	NA	N	N	84.17	39.2	8.4117e-05	0.00230871	ENSSSCT00000029013	1	RBM18	ENSG00000119446	RBM18
839	23.7317	17.2752	30.3734	6.39845	0.624808	2.32338	chr1	294703041	294703228	188	5	Intron	internal	NA	ENSSSCT00000006083	NA	NA	NA	N	N	23.79	3.12	0.0075956	0.00793922	ENSSSCT00000006083	1	MRRF	ENSG00000148187	MRRF
840	72.8399	54.1461	66.4419	36.5626	34.9893	26.0735	chr1	294750294	294750378	85	5	intergenic	NA	NA	NA	NA	NA	NA	N	N	64.48	32.54	0.0074791	0.00785386	NA	0	NA
841	21.7345	25.8913	18.9834	1.52344	2.86371	3.8723	chr1	294889651	294889806	156	12	Promoter	ICP	Distal	ENSSSCT00000006111	NA	NA	NA	N	N	22.2	2.75	0.00078186	0.0036502	ENSSSCT00000006111	0	NA
842	25.8464	31.7141	22.5428	7.6172	11.8714	3.8723	chr1	295093425	295093547	123	5	intergenic	NA	NA	NA	NA	NA	NA	N	N	26.7	7.79	0.0059166	0.00684191	NA	0	NA
843	14.9372	24.9551	20.5936	0	1.56202	2.48933	chr1	295969340	295969515	176	14	intergenic	NA	NA	NA	NA	NA	NA	N	N	20.16	1.35	0.0032594	0.00533876	NA	0	NA
844	18.3079	22.7757	15.0285	6.47462	1.56202	2.47397	chr1	296443949	296444155	207	12	intergenic	NA	NA	NA	NA	NA	NA	N	N	18.7	3.5	0.004925	0.00627442	NA	0	NA
845	24.28	25.3541	20.5653	12.4414	7.81011	3.65717	chr1	297246239	297246344	106	6	Intron	internal	NA	ENSSSCT00000006128	NA	NA	NA	N	N	23.4	7.97	0.0061757	0.00699176	ENSSSCT00000006128	0	NA	ENSG00000056586	RC3H2
846	73.8469	54.3303	65.9334	23.7221	16.7359	14.1984	chr1	297923892	297923982	91	7	intergenic	NA	NA	NA	NA	NA	NA	N	N	64.7	18.22	0.0018423	0.00452678	NA	0	NA
847	24.8674	26.8582	28.6728	4.82423	2.34303	10.9715	chr1	298006016	298006264	249	6	intergenic	NA	NA	NA	NA	NA	NA	N	N	26.8	6.05	0.0017424	0.00446671	NA	0	NA
848	30.7136	29.8356	36.1023	1.08817	13.835	0.184395	chr1	298487411	298487533	123	7	intergenic	NA	NA	NA	NA	NA	NA	N	N	32.22	5.04	0.0048793	0.00624822	NA	0	NA
849	13.9512	11.2804	12.4579	20.1856	21.673	21.459	chr1	298820733	298820786	54	8	intergenic	NA	NA	NA	NA	NA	NA	N	N	12.56	21.11	0.00069599	0.00354321	NA	0	NA
850	27.7689	27.3074	31.0637	5.81677	1.84603	8.3313	chr1	298955955	298956218	264	11	Intron	internal	NA	ENSSSCT00000006146	NA	NA	NA	N	N	28.71	5.33	0.00046291	0.00327723	ENSSSCT00000006146	1	PSMB7	ENSG00000136930	PSMB7
851	72.2525	64.6745	66.2441	0	3.12404	0	chr1	299025752	299025872	121	6	intergenic	NA	NA	NA	NA	NA	NA	N	N	67.72	1.04	1.61888e-05	0.00178718	NA	0	NA
852	70.5971	57.5449	48.3214	18.8353	16.8982	1.52545	chr1	299260651	299260779	129	11	Intron	last	NA	ENSSSCT00000029437	NA	NA	NA	N	N	58.82	12.42	0.0054023	0.00653321	ENSSSCT00000029437	1	NR6A1	ENSG00000136931	NR5A1
853	52.3642	39.1362	31.865	4.13505	8.47954	2.58153	chr1	299311640	299311776	137	14	Intron	last	NA	ENSSSCT00000029437	NA	NA	NA	N	N	41.12	5.07	0.0044965	0.00602647	ENSSSCT00000029437	1	NR6A1	ENSG00000136931	NR5A1
854	80.6526	63.4283	67.6283	2.66602	12.7305	9.74528	chr1	299398773	299399018	246	20	intergenic	NA	NA	NA	NA	NA	NA	N	N	70.57	8.38	0.00048184	0.00330247	NA	0	NA
855	50.0285	29.9737	47.854	8.88673	8.33078	1.93615	chr1	299414443	299414749	307	12	Exon	internal	NA	ENSSSCT00000006149	NA	NA	NA	N	N	42.62	6.38	0.0057621	0.00673704	ENSSSCT00000006149	1	OLFML2A	ENSG00000185585	OLFML2A
856	107.041	125.911	121.151	70.7553	40.7861	30.5481	chr1	299438076	299438221	146	9	Promoter	ICP	Proximal	ENSSSCT00000019723	NA	NA	NA	N	N	118.03	47.36	0.0060785	0.00693908	ENSSSCT00000019723	1	U6	ENSG00000202112	RNU6-690P
856	107.041	125.911	121.151	70.7553	40.7861	30.5481	chr1	299438076	299438221	146	9	downstream2k	NA	NA	ENSSSCT00000019723	NA	NA	NA	N	N	118.03	47.36	0.0060785	0.00693908	ENSSSCT00000019723	1	U6	ENSG00000202112	RNU6-690P
857	34.5178	39.8422	45.9895	1.81362	10.2647	5.47039	chr1	299549011	299549638	628	21	Intron	last	NA	ENSSSCT00000006156	NA	NA	NA	N	N	40.12	5.85	0.0011407	0.00399988	ENSSSCT00000006156	1	SCAI	ENSG00000173611	SCAI
858	6.85322	6.44596	8.70072	17.0117	14.0582	16.3497	chr1	299563048	299563157	110	6	Intron	internal	NA	ENSSSCT00000006156	NA	NA	NA	N	N	7.33	15.81	0.00170248	0.00444028	ENSSSCT00000006156	1	SCAI	ENSG00000173611	SCAI
859	17.4547	20.2587	23.3903	48.7501	59.58	49.7867	chr1	299567697	299567853	157	7	Intron	internal	NA	ENSSSCT00000006156	NA	NA	NA	N	N	20.37	52.71	0.00110118	0.00396704	ENSSSCT00000006156	1	SCAI	ENSG00000173611	SCAI
860	109.129	99.2678	94.6533	40.2865	43.7366	44.3163	chr1	299586365	299586558	194	9	Intron	internal	NA	ENSSSCT00000006156	NA	NA	NA	N	N	101.02	42.78	0.000198483	0.00266139	ENSSSCT00000006156	1	SCAI	ENSG00000173611	SCAI
861	30.7416	29.2217	25.1134	11.4258	13.5375	13.553	chr1	299590472	299590544	73	6	Intron	internal	NA	ENSSSCT00000006156	NA	NA	NA	N	N	28.36	12.84	0.00104258	0.00390091	ENSSSCT00000006156	1	SCAI	ENSG00000173611	SCAI
862	22.9932	21.9163	24.2377	11.0993	10.4879	5.53185	chr1	299716569	299716680	112	7	Intron	internal	NA	ENSSSCT00000006158	NA	NA	NA	N	N	23.05	9.04	0.00175688	0.00447926	ENSSSCT00000006158	1	PPP6C	ENSG00000119414	PPP6C
863	11.7484	14.5495	11.0171	7.18193	5.57865	3.50351	chr1	299717824	299718186	363	7	Intron	internal	NA	ENSSSCT00000006158	NA	NA	NA	N	N	12.44	5.42	0.0097775	0.00978233	ENSSSCT00000006158	1	PPP6C	ENSG00000119414	PPP6C
864	28.4311	32.4876	33.2209	10.0547	17.1822	8.00275	chr1	299797286	299797355	70	5	Intron	internal	NA	ENSSSCT00000006160	NA	NA	NA	N	N	31.38	11.75	0.0033983	0.00542644	ENSSSCT00000006160	1	GAPVD1	ENSG00000165219	GAPVD1
865	41.7601	48.0517	52.7436	17.3118	15.6202	6.45383	chr1	299807478	299807653	176	11	Intron	internal	NA	ENSSSCT00000006160	NA	NA	NA	N	N	47.52	13.13	0.00176191	0.00447926	ENSSSCT00000006160	1	GAPVD1	ENSG00000165219	GAPVD1
866	57.3321	54.6618	49.5941	7.6172	23.4303	0.774459	chr1	299888201	299888280	80	5	Intron	internal	NA	ENSSSCT00000006160	NA	NA	NA	N	N	53.86	10.61	0.0036387	0.00555745	ENSSSCT00000006160	1	GAPVD1	ENSG00000165219	GAPVD1
867	45.1138	48.9893	43.1872	21.3282	15.9326	5.42121	chr1	299937026	299937095	70	5	Intron	internal	NA	ENSSSCT00000006160	NA	NA	NA	N	N	45.76	14.23	0.0031626	0.00528545	ENSSSCT00000006160	1	GAPVD1	ENSG00000165219	GAPVD1
868	62.2664	79.9299	75.1426	10.918	10.6738	22.3733	chr1	299981380	299981607	228	6	Intron	internal	NA	ENSSSCT00000006160	NA	NA	NA	N	N	72.45	14.66	0.00090153	0.00377606	ENSSSCT00000006160	1	GAPVD1	ENSG00000165219	GAPVD1
868	62.2664	79.9299	75.1426	10.918	10.6738	22.3733	chr1	299981380	299981607	228	6	Intron	first	NA	ENSSSCT00000029476	NA	NA	NA	N	N	72.45	14.66	0.00090153	0.00377606	ENSSSCT00000029476	0	NA	ENSG00000119487	MAPKAP1
869	6.94222	16.5251	17.5812	50.966	56.8008	54.4468	chr1	299990330	299990545	216	11	Intron	first	NA	ENSSSCT00000029476	NA	NA	NA	N	N	13.68	54.07	0.00043839	0.00325515	ENSSSCT00000029476	0	NA	ENSG00000119487	MAPKAP1
870	74.8959	77.1904	66.4419	35.9913	29.8737	5.00172	chr1	300563031	300563118	88	8	intergenic	NA	NA	NA	NA	NA	NA	N	N	72.84	23.62	0.0079825	0.00822286	NA	0	NA
871	46.0145	56.0799	54.775	31.4844	34.8851	31.6238	chr1	300664070	300664218	149	6	intergenic	NA	NA	NA	NA	NA	NA	N	N	52.29	32.66	0.0042382	0.00587289	NA	0	NA
872	11.2784	9.02435	14.0003	0	3.12404	0	chr1	300696074	300696217	144	5	intergenic	NA	NA	NA	NA	NA	NA	N	N	11.43	1.04	0.0042566	0.0058848	NA	0	NA
873	19.189	18.9082	17.2696	2.03125	1.21491	0.430255	chr1	300700102	300700412	311	9	intergenic	NA	NA	NA	NA	NA	NA	N	N	18.46	1.23	2.0989e-05	0.00178718	NA	0	NA
874	71.6651	49.8917	66.6792	26.0508	15.7764	9.93889	chr1	300815015	300815307	293	10	intergenic	NA	NA	NA	NA	NA	NA	N	N	62.75	17.26	0.0049366	0.00628346	NA	0	NA
875	6.57909	3.09406	3.32209	15.8438	16.5574	12.3913	chr1	300863233	300863392	160	5	intergenic	NA	NA	NA	NA	NA	NA	N	N	4.33	14.93	0.00344	0.00544053	NA	0	NA
876	35.7673	36.5987	35.9893	2.03125	3.81827	2.43811	chr1	300877137	300877471	335	18	intergenic	NA	NA	NA	NA	NA	NA	N	N	36.12	2.76	3.0342e-07	0.000613905	NA	0	NA
877	15.0379	11.6027	13.0511	6.09376	5.62328	2.58153	chr1	301036908	301036946	39	5	intergenic	NA	NA	NA	NA	NA	NA	N	N	13.23	4.77	0.0046768	0.00613415	NA	0	NA
878	45.525	60.9143	61.8443	29.5167	24.2113	19.2001	chr1	301073252	301073360	109	8	intergenic	NA	NA	NA	CGIshore	intergenic	NA	N	Y	56.09	24.31	0.0063621	0.00711292	NA	0	NA
879	11.3568	14.1811	11.0736	1.52344	2.86371	0	chr1	301233043	301233151	109	6	intergenic	NA	NA	NA	NA	NA	NA	N	N	12.2	1.46	0.00114112	0.00399988	NA	0	NA
880	51.2523	60.028	67.48	6.18898	18.8419	4.19499	chr1	301275684	301275921	238	16	intergenic	NA	NA	NA	NA	NA	NA	N	N	59.59	9.74	0.00160459	0.00436196	NA	0	NA
881	13.2589	19.3379	17.9664	6.09376	5.80179	7.5602	chr1	301286015	301286251	237	7	intergenic	NA	NA	NA	NA	NA	NA	N	N	16.85	6.49	0.0056826	0.00669517	NA	0	NA
882	31.3849	34.0715	33.3904	14.5815	15.3971	11.4325	chr1	301308195	301308319	125	7	intergenic	NA	NA	NA	NA	NA	NA	N	N	32.95	13.8	0.000195822	0.00266139	NA	0	NA
883	14.333	15.7281	14.0003	6.39845	4.68606	6.19567	chr1	301333008	301333114	107	5	intergenic	NA	NA	NA	NA	NA	NA	N	N	14.69	5.76	0.0002974	0.00295224	NA	0	NA
884	70.0203	69.1007	60.9841	37.7813	35.9265	33.5599	chr1	301446470	301446574	105	5	Intron	internal	NA	ENSSSCT00000006165	NA	NA	NA	N	N	66.7	35.76	0.0005801	0.00342494	ENSSSCT00000006165	1	RALGPS1	ENSG00000136828	RALGPS1
885	8.61548	11.6027	11.2714	4.06251	3.38438	2.58153	chr1	301471055	301471209	155	6	Intron	internal	NA	ENSSSCT00000006165	NA	NA	NA	N	N	10.5	3.34	0.0023209	0.00483961	ENSSSCT00000006165	1	RALGPS1	ENSG00000136828	RALGPS1
886	19.2673	12.6341	15.6613	6.09376	3.43645	1.80707	chr1	301665620	301665848	229	5	Intron	internal	NA	ENSSSCT00000006165	NA	NA	NA	N	N	15.85	3.78	0.0061819	0.00699203	ENSSSCT00000006165	1	RALGPS1	ENSG00000136828	RALGPS1
887	104.561	90.9898	91.7322	30.4688	34.8577	5.97828	chr1	301686831	301687188	358	19	intergenic	NA	NA	NA	NA	NA	NA	N	N	95.76	23.77	0.00197887	0.00463691	NA	0	NA
888	18.2834	19.9825	16.7588	2.38038	1.56202	5.08239	chr1	301709509	301709904	396	16	Intron	first	NA	ENSSSCT00000006168	NA	NA	NA	N	N	18.34	3.01	0.00040494	0.00320579	ENSSSCT00000006168	0	NA	ENSG00000136895	GARNL3
889	19.9722	23.7211	16.6105	2.13282	6.87289	3.35599	chr1	301790504	301790549	46	5	Intron	internal	NA	ENSSSCT00000006168	NA	NA	NA	N	N	20.1	4.12	0.003061	0.00522779	ENSSSCT00000006168	0	NA	ENSG00000136895	GARNL3
890	8.01654	7.65932	5.44377	20.8801	18.7443	16.0207	chr1	301791258	301791484	227	17	Intron	internal	NA	ENSSSCT00000006168	NA	NA	NA	N	N	7.04	18.55	0.0020775	0.00469241	ENSSSCT00000006168	0	NA	ENSG00000136895	GARNL3
891	21.6893	25.1888	20.7175	1.40625	2.88373	2.48224	chr1	301849546	301849718	173	13	intergenic	NA	NA	NA	NA	NA	NA	N	N	22.53	2.26	0.000141379	0.00255408	NA	0	NA
892	13.727	16.6238	9.92881	1.52344	1.72644	0.40761	chr1	301988544	301988778	235	19	intergenic	NA	NA	NA	NA	NA	NA	N	N	13.43	1.22	0.0035213	0.00548826	NA	0	NA
893	39.9445	33.7768	42.7126	9.75002	4.06126	17.8126	chr1	302014440	302014691	252	5	intergenic	NA	NA	NA	NA	NA	NA	N	N	38.81	10.54	0.0041031	0.00579424	NA	0	NA
894	16.4477	28.1044	17.7969	4.26563	1.56202	2.58153	chr1	302033830	302033859	30	5	intergenic	NA	NA	NA	NA	NA	NA	N	N	20.78	2.8	0.0088013	0.00889488	NA	0	NA
895	34.7752	36.3552	28.7124	19.1953	17.1822	19.6196	chr1	302309045	302309120	76	5	intergenic	NA	NA	NA	NA	NA	NA	N	N	33.28	18.67	0.003956	0.00571576	NA	0	NA
896	30.5458	36.5808	45.9754	10.2832	7.61485	4.19499	chr1	302344242	302344375	134	8	Intron	internal	NA	ENSSSCT00000006193	NA	NA	NA	N	N	37.7	7.36	0.0032614	0.00533876	ENSSSCT00000006193	1	DPM2	ENSG00000136908	DPM2
896	30.5458	36.5808	45.9754	10.2832	7.61485	4.19499	chr1	302344242	302344375	134	8	NA	NA	NA	NA	CGIshore	intergenic	NA	N	Y	37.7	7.36	0.0032614	0.00533876	NA	0	NA
897	43.469	34.5504	33.6955	19.8047	9.99694	6.45383	chr1	302345688	302345771	84	5	Promoter	ICP	Intermediate	ENSSSCT00000006193	NA	NA	NA	N	N	37.24	12.09	0.0077013	0.00801689	ENSSSCT00000006193	1	DPM2	ENSG00000136908	DPM2
898	5.87419	7.99299	12.5765	20.4141	19.6815	22.4593	chr1	302425733	302425817	85	5	intergenic	NA	NA	NA	NA	NA	NA	N	N	8.81	20.85	0.0049593	0.00629524	NA	0	NA
899	87.1729	78.0391	70.3967	29.2501	37.905	10.7564	chr1	302431758	302431938	181	15	intergenic	NA	NA	NA	NA	NA	NA	N	N	78.54	25.97	0.0049412	0.00628432	NA	0	NA
900	96.1017	76.8359	96.3407	39.9141	51.2343	46.2094	chr1	302543310	302543389	80	5	Intron	first	NA	ENSSSCT00000006198	NA	NA	NA	N	N	89.76	45.79	0.0037205	0.00559	ENSSSCT00000006198	1	SLC25A25	ENSG00000148339	SLC25A25
901	29.4884	35.195	28.9497	4.87501	8.12251	2.32338	chr1	302572341	302572515	175	10	intergenic	NA	NA	NA	NA	NA	NA	N	N	31.21	5.11	0.00056051	0.00341025	NA	0	NA
902	42.5459	33.6111	40.0855	6.52903	15.2855	5.25526	chr1	302615700	302615986	287	14	Exon	internal	NA	ENSSSCT00000006202	NA	NA	NA	N	N	38.75	9.02	0.00197561	0.00463691	ENSSSCT00000006202	1	CIZ1	ENSG00000148337	CIZ1
903	58.574	44.0167	43.0516	13.9286	11.6036	2.58153	chr1	302617830	302617925	96	7	Intron	internal	NA	ENSSSCT00000006202	NA	NA	NA	N	N	48.55	9.37	0.0030191	0.00520406	ENSSSCT00000006202	1	CIZ1	ENSG00000148337	CIZ1
904	41.7907	31.4931	39.4922	10.6641	19.4137	6.26943	chr1	302907102	302907186	85	7	Intron	internal	NA	ENSSSCT00000006213	NA	NA	NA	N	N	37.59	12.12	0.0068396	0.00741942	ENSSSCT00000006213	1	ODF2	ENSG00000136811	ODF2
905	18.9443	22.0774	24.6191	8.56935	10.3484	7.58325	chr1	302945440	302945561	122	8	downstream2k	NA	NA	ENSSSCT00000006215	NA	NA	NA	N	N	21.88	8.83	0.0020428	0.00467233	ENSSSCT00000006215	1	GLE1	ENSG00000119392	GLE1
906	44.9049	51.9974	58.1366	21.836	20.6534	11.6169	chr1	303073656	303073781	126	9	Promoter	LCP	Intermediate	ENSSSCT00000006219	NA	NA	NA	N	N	51.68	18.04	0.0025434	0.00494539	ENSSSCT00000006219	1	SET	ENSG00000119335	SET
907	42.49	64.8894	48.0517	6.34767	14.0582	7.95972	chr1	303187723	303187794	72	6	downstream2k	NA	NA	ENSSSCT00000006226	NA	NA	NA	N	N	51.81	9.46	0.0040249	0.00574876	ENSSSCT00000006226	1	CCBL1	ENSG00000171097	CCBL1
908	32.0731	46.6688	42.0008	3.50391	11.559	3.22691	chr1	303215173	303215390	218	10	Intron	first	NA	ENSSSCT00000006226	NA	NA	NA	N	N	40.25	6.1	0.0025816	0.00497863	ENSSSCT00000006226	1	CCBL1	ENSG00000171097	CCBL1
909	21.1471	26.1522	37.2888	1.52344	1.56202	4.24109	chr1	303317260	303317346	87	7	Intron	internal	NA	ENSSSCT00000006230	NA	NA	NA	N	N	28.2	2.44	0.0060631	0.00693278	ENSSSCT00000006230	0	NA	ENSG00000095319	NUP188
910	21.852	20.6271	20.4071	32.6016	34.0521	31.7528	chr1	303453291	303453415	125	5	intergenic	NA	NA	NA	NA	NA	NA	N	N	20.96	32.8	0.000123045	0.00250193	NA	0	NA
911	25.8464	25.0676	29.6615	10.8334	9.54569	2.43811	chr1	303498579	303498849	271	9	intergenic	NA	NA	NA	NA	NA	NA	N	N	26.86	7.61	0.0029221	0.00515004	NA	0	NA
912	68.2581	94.4978	85.3066	9.90236	38.1133	16.909	chr1	303540815	303540963	149	10	intergenic	NA	NA	NA	NA	NA	NA	N	N	82.69	21.64	0.0059559	0.00686641	NA	0	NA
913	59.4468	59.5607	64.7808	22.8516	20.6187	2.32338	chr1	303739584	303739706	123	5	Intron	first	NA	ENSSSCT00000006245	NA	NA	NA	N	N	61.26	15.26	0.0024028	0.00487047	ENSSSCT00000006245	1	PRRX2	ENSG00000167157	PRRX2
914	48.1683	50.4934	53.984	35.8008	29.4181	27.5363	chr1	303796632	303796711	80	6	intergenic	NA	NA	NA	NA	NA	NA	N	N	50.88	30.92	0.0027047	0.00503789	NA	0	NA
915	126.736	125.213	105.15	62.6515	72.634	50.0172	chr1	303853727	303853853	127	8	intergenic	NA	NA	NA	NA	NA	NA	N	N	119.03	61.77	0.0038954	0.00568164	NA	0	NA
916	11.7484	13.1498	11.8646	22.2422	20.9311	22.2012	chr1	303984262	303984370	109	5	Intron	internal	NA	ENSSSCT00000006256	NA	NA	NA	N	N	12.25	21.79	0.000102753	0.00242775	ENSSSCT00000006256	1	FNBP1	ENSG00000187239	FNBP1
917	25.8464	30.0812	34.6051	3.55469	8.07044	6.66895	chr1	304422623	304422778	156	6	Intron	internal	NA	ENSSSCT00000006268	NA	NA	NA	N	N	30.18	6.1	0.00108432	0.00393577	ENSSSCT00000006268	1	HMCN2	ENSG00000148357	HMCN2
918	5.16929	3.86758	5.22043	15.5391	13.121	15.7473	chr1	304445875	304445973	99	5	downstream2k	NA	NA	ENSSSCT00000006268	NA	NA	NA	N	N	4.75	14.8	0.00045781	0.00327723	ENSSSCT00000006268	1	HMCN2	ENSG00000148357	HMCN2
919	41.1884	40.1925	36.5709	9.40948	9.64778	1.13891	chr1	304521039	304521294	256	17	intergenic	NA	NA	NA	NA	NA	NA	N	N	39.32	6.73	0.00048027	0.00330247	NA	0	NA
920	29.5667	45.7663	50.0291	3.8086	11.4548	7.74459	chr1	304527392	304527539	148	6	intergenic	NA	NA	NA	NA	NA	NA	N	N	41.79	7.67	0.0066997	0.00732839	NA	0	NA
921	48.1683	51.2454	36.7803	18.8526	13.2772	8.06728	chr1	304558473	304558596	124	8	intergenic	NA	NA	NA	NA	NA	NA	N	N	45.4	13.4	0.0040381	0.00575875	NA	0	NA
922	39.5529	43.8325	35.2972	7.6172	11.0643	8.17485	chr1	304657071	304657299	229	12	Intron	internal	NA	ENSSSCT00000006272	NA	NA	NA	N	N	39.56	8.95	0.00033901	0.00303326	ENSSSCT00000006272	1	PRDM12	ENSG00000130711	PRDM12
923	127.446	147.741	125.765	73.4298	61.4812	32.011	chr1	304753076	304753524	449	25	Intron	first	NA	ENSSSCT00000006275	NA	NA	NA	N	N	133.65	55.64	0.0053384	0.00650697	ENSSSCT00000006275	1	ABL1	ENSG00000097007	ABL1
924	59.6817	57.2401	38.6787	125.836	105.593	116.427	chr1	304753830	304753904	75	5	Intron	first	NA	ENSSSCT00000006275	NA	NA	NA	N	N	51.87	115.95	0.00192192	0.00458351	ENSSSCT00000006275	1	ABL1	ENSG00000097007	ABL1
925	8.81128	5.80137	4.35036	27.9297	31.2404	25.6002	chr1	304897607	304897754	148	6	intergenic	NA	NA	NA	NA	NA	NA	N	N	6.32	28.26	0.00047664	0.00330247	NA	0	NA
926	42.9991	45.7663	30.3734	15.6914	10.3093	5.93752	chr1	304957593	304957690	98	10	intergenic	NA	NA	NA	NA	NA	NA	N	N	39.71	10.65	0.0062025	0.00700237	NA	0	NA
927	51.6929	42.8656	62.4376	3.04688	7.22435	0	chr1	304975341	304975505	165	8	intergenic	NA	NA	NA	NA	NA	NA	N	N	52.33	3.42	0.00125975	0.004097	NA	0	NA
928	61.2874	74.6657	60.7073	8.63283	16.4012	0	chr1	304977137	304977353	217	12	Promoter	HCP	Distal	ENSSSCT00000006279	CGIshore	promoter	ENSSSCT00000006279	N	Y	65.55	8.34	0.00096019	0.00385083	ENSSSCT00000006279	1	LAMC3	ENSG00000050555	LAMC3
928	61.2874	74.6657	60.7073	8.63283	16.4012	0	chr1	304977137	304977353	217	12	Promoter	HCP	Distal	ENSSSCT00000006282	NA	NA	NA	N	N	65.55	8.34	0.00096019	0.00385083	ENSSSCT00000006282	1	LAMC3	ENSG00000050555	LAMC3
929	18.0142	19.5528	24.3225	4.06251	0	3.65717	chr1	304996231	304996370	140	6	Intron	internal	NA	ENSSSCT00000006279	NA	NA	NA	N	N	20.63	2.57	0.00141733	0.00421252	ENSSSCT00000006279	1	LAMC3	ENSG00000050555	LAMC3
929	18.0142	19.5528	24.3225	4.06251	0	3.65717	chr1	304996231	304996370	140	6	Intron	internal	NA	ENSSSCT00000006282	NA	NA	NA	N	N	20.63	2.57	0.00141733	0.00421252	ENSSSCT00000006282	1	LAMC3	ENSG00000050555	LAMC3
930	22.5177	28.1474	25.9044	12.4414	10.9341	3.8723	chr1	305008174	305008311	138	6	Intron	internal	NA	ENSSSCT00000006279	NA	NA	NA	N	N	25.52	9.08	0.0061213	0.00695665	ENSSSCT00000006279	1	LAMC3	ENSG00000050555	LAMC3
930	22.5177	28.1474	25.9044	12.4414	10.9341	3.8723	chr1	305008174	305008311	138	6	Intron	internal	NA	ENSSSCT00000006282	NA	NA	NA	N	N	25.52	9.08	0.0061213	0.00695665	ENSSSCT00000006282	1	LAMC3	ENSG00000050555	LAMC3
931	64.6161	79.9299	65.5191	16.5886	27.7693	5.16306	chr1	305009714	305009836	123	9	Intron	internal	NA	ENSSSCT00000006279	NA	NA	NA	N	N	70.02	16.51	0.002842	0.00510464	ENSSSCT00000006279	1	LAMC3	ENSG00000050555	LAMC3
931	64.6161	79.9299	65.5191	16.5886	27.7693	5.16306	chr1	305009714	305009836	123	9	Intron	internal	NA	ENSSSCT00000006282	NA	NA	NA	N	N	70.02	16.51	0.002842	0.00510464	ENSSSCT00000006282	1	LAMC3	ENSG00000050555	LAMC3
932	72.2525	81.0043	87.0072	38.3399	50.5054	46.2524	chr1	305112454	305112581	128	6	intergenic	NA	NA	NA	NA	NA	NA	N	N	80.09	45.03	0.0032614	0.00533876	NA	0	NA
933	61.4832	67.8975	82.8546	30.4688	37.2282	35.0658	chr1	305146128	305146215	88	6	Intron	internal	NA	ENSSSCT00000006280	NA	NA	NA	N	N	70.75	34.25	0.0053386	0.00650697	ENSSSCT00000006280	1	NUP214	ENSG00000126883	NUP214
933	61.4832	67.8975	82.8546	30.4688	37.2282	35.0658	chr1	305146128	305146215	88	6	Intron	internal	NA	ENSSSCT00000036174	NA	NA	NA	N	N	70.75	34.25	0.0053386	0.00650697	ENSSSCT00000036174	1	NUP214	ENSG00000126883	NUP214
933	61.4832	67.8975	82.8546	30.4688	37.2282	35.0658	chr1	305146128	305146215	88	6	NA	NA	NA	NA	CGIshore	intergenic	NA	N	Y	70.75	34.25	0.0053386	0.00650697	NA	0	NA
934	111.61	107.862	96.4989	37.7475	34.8851	0.430255	chr1	305146703	305146815	113	9	Intron	internal	NA	ENSSSCT00000006280	NA	NA	NA	N	N	105.32	24.35	0.0032183	0.0053145	ENSSSCT00000006280	1	NUP214	ENSG00000126883	NUP214
934	111.61	107.862	96.4989	37.7475	34.8851	0.430255	chr1	305146703	305146815	113	9	Intron	internal	NA	ENSSSCT00000036174	NA	NA	NA	N	N	105.32	24.35	0.0032183	0.0053145	ENSSSCT00000036174	1	NUP214	ENSG00000126883	NUP214
935	65.086	69.6164	69.2894	13.1016	14.9954	7.48644	chr1	305148568	305148653	86	5	Intron	internal	NA	ENSSSCT00000006280	NA	NA	NA	N	N	68	11.86	3.5473e-05	0.00201028	ENSSSCT00000006280	1	NUP214	ENSG00000126883	NUP214
935	65.086	69.6164	69.2894	13.1016	14.9954	7.48644	chr1	305148568	305148653	86	5	Intron	last	NA	ENSSSCT00000036174	NA	NA	NA	N	N	68	11.86	3.5473e-05	0.00201028	ENSSSCT00000036174	1	NUP214	ENSG00000126883	NUP214
936	3.1329	4.29731	7.31652	15.9961	18.4839	20.222	chr1	305182275	305182421	147	6	Intron	internal	NA	ENSSSCT00000006280	NA	NA	NA	N	N	4.92	18.23	0.00159766	0.00436196	ENSSSCT00000006280	1	NUP214	ENSG00000126883	NUP214
937	8.3917	8.28767	11.1866	25.2456	23.8766	29.3188	chr1	305244945	305245134	190	7	intergenic	NA	NA	NA	NA	NA	NA	N	N	9.29	26.15	0.00087684	0.00375893	NA	0	NA
938	20.9513	21.9163	23.3338	7.10939	10.4135	5.16306	chr1	305284077	305284214	138	6	Promoter	HCP	Proximal	ENSSSCT00000023759	NA	NA	NA	N	N	22.07	7.56	0.00099636	0.00387569	ENSSSCT00000023759	1	FAM78A	ENSG00000126882	FAM78A
938	20.9513	21.9163	23.3338	7.10939	10.4135	5.16306	chr1	305284077	305284214	138	6	Exon	first	NA	ENSSSCT00000023759	NA	NA	NA	N	N	22.07	7.56	0.00099636	0.00387569	ENSSSCT00000023759	1	FAM78A	ENSG00000126882	FAM78A
938	20.9513	21.9163	23.3338	7.10939	10.4135	5.16306	chr1	305284077	305284214	138	6	NA	NA	NA	NA	CGIshore	intergenic	NA	N	Y	22.07	7.56	0.00099636	0.00387569	NA	0	NA
939	25.259	23.6352	22.1473	7.36329	12.2358	0.430255	chr1	305466065	305466123	59	6	intergenic	NA	NA	NA	NA	NA	NA	N	N	23.68	6.68	0.0086382	0.00875441	NA	0	NA
940	130.994	131.369	152.342	74.0392	82.6309	56.4064	chr1	305531696	305531931	236	10	Intron	internal	NA	ENSSSCT00000006289	CGIshore	intragenic	ENSSSCT00000006289	N	Y	138.23	71.03	0.0030165	0.00520406	ENSSSCT00000006289	1	RAPGEF1	ENSG00000107263	RAPGEF1
941	66.9657	57.2401	58.1366	27.7266	24.3675	6.97013	chr1	305541102	305541157	56	5	Intron	internal	NA	ENSSSCT00000006289	CGIshore	intragenic	ENSSSCT00000006289	N	Y	60.78	19.69	0.0045224	0.00603911	ENSSSCT00000006289	1	RAPGEF1	ENSG00000107263	RAPGEF1
942	14.333	21.4006	24.9157	4.26563	0.937213	0.774459	chr1	305606514	305606620	107	5	Intron	first	NA	ENSSSCT00000006289	NA	NA	NA	N	N	20.22	1.99	0.0053234	0.0064996	ENSSSCT00000006289	1	RAPGEF1	ENSG00000107263	RAPGEF1
943	16.7834	14.3653	14.746	4.13505	6.24808	0	chr1	305609221	305609324	104	7	Intron	first	NA	ENSSSCT00000006289	NA	NA	NA	N	N	15.3	3.46	0.0039562	0.00571576	ENSSSCT00000006289	1	RAPGEF1	ENSG00000107263	RAPGEF1
944	134.07	90.6985	121.228	30.2896	44.1041	5.08713	chr1	305635060	305635235	176	17	Promoter	HCP	Distal	ENSSSCT00000006289	NA	NA	NA	N	N	115.33	26.49	0.0066788	0.00731456	ENSSSCT00000006289	1	RAPGEF1	ENSG00000107263	RAPGEF1
945	60.9237	66.6697	58.9841	39.8271	38.1579	26.7373	chr1	305646926	305646972	47	7	intergenic	NA	NA	NA	NA	NA	NA	N	N	62.19	34.91	0.004438	0.00598566	NA	0	NA
946	31.7206	31.0839	36.1212	51.2892	52.0674	60.5226	chr1	305672964	305673081	118	9	intergenic	NA	NA	NA	NA	NA	NA	N	N	32.98	54.63	0.0029626	0.00517563	NA	0	NA
947	25.6115	21.6584	30.1361	6.09376	6.87289	2.32338	chr1	305814873	305814936	64	5	Intron	internal	NA	ENSSSCT00000006290	NA	NA	NA	N	N	25.8	5.1	0.00184022	0.00452678	ENSSSCT00000006290	1	MED27	ENSG00000160563	MED27
948	34.2381	22.1925	24.3225	75.5191	87.6963	92.2897	chr1	305828534	305828798	265	14	Intron	internal	NA	ENSSSCT00000006290	NA	NA	NA	N	N	26.92	85.17	0.00072426	0.00355748	ENSSSCT00000006290	1	MED27	ENSG00000160563	MED27
949	76.2176	96.0448	88.688	28.3741	45.2986	24.0405	chr1	305850465	305850540	76	8	Intron	internal	NA	ENSSSCT00000006290	NA	NA	NA	N	N	86.98	32.57	0.0033207	0.00536889	ENSSSCT00000006290	1	MED27	ENSG00000160563	MED27
950	6.46161	11.7639	6.22893	30.6592	42.3698	39.3683	chr1	305890480	305890692	213	8	Intron	internal	NA	ENSSSCT00000006290	NA	NA	NA	N	N	8.15	37.47	0.0017595	0.00447926	ENSSSCT00000006290	1	MED27	ENSG00000160563	MED27
951	81.0638	66.3934	84.0411	46.211	26.294	29.0422	chr1	305930900	305930980	81	6	Intron	internal	NA	ENSSSCT00000006290	NA	NA	NA	N	N	77.17	33.85	0.0063807	0.00712424	ENSSSCT00000006290	1	MED27	ENSG00000160563	MED27
952	49.4411	68.5421	61.3994	24.375	25.9035	18.1783	chr1	305939733	305939899	167	12	intergenic	NA	NA	NA	NA	NA	NA	N	N	59.79	22.82	0.0036365	0.00555745	NA	0	NA
953	30.5458	31.5852	36.7803	15.2344	16.9219	12.6925	chr1	306118059	306118181	123	6	Intron	first	NA	ENSSSCT00000006293	NA	NA	NA	N	N	32.97	14.95	0.00140103	0.00419621	ENSSSCT00000006293	1	NTNG2	ENSG00000196358	NTNG2
954	23.4968	30.3676	28.0796	11.3412	7.63655	9.89587	chr1	306275534	306275737	204	9	intergenic	NA	NA	NA	NA	NA	NA	N	N	27.31	9.62	0.00151554	0.00432327	NA	0	NA
955	19.5806	17.8338	16.6105	5.83985	7.81011	9.25049	chr1	306299330	306299460	131	6	intergenic	NA	NA	NA	CGIshore	intergenic	NA	N	Y	18.01	7.63	0.00138074	0.00418124	NA	0	NA
956	46.1124	60.592	47.6068	19.9952	22.0635	10.9715	chr1	306328037	306328218	182	8	intergenic	NA	NA	NA	NA	NA	NA	N	N	51.44	17.68	0.0041237	0.00580928	NA	0	NA
957	17.3876	21.9163	17.3223	9.44533	8.12251	9.80982	chr1	306351109	306351171	63	5	Intron	internal	NA	ENSSSCT00000006298	CGIshore	intragenic	ENSSSCT00000006298	N	Y	18.88	9.13	0.0037038	0.00558142	ENSSSCT00000006298	1	C9orf171	ENSG00000188523	C9orf171
958	30.5458	22.8371	20.8478	2.61161	8.2564	0	chr1	306359407	306359504	98	7	Intron	internal	NA	ENSSSCT00000006298	NA	NA	NA	N	N	24.74	3.62	0.0052831	0.00647439	ENSSSCT00000006298	1	C9orf171	ENSG00000188523	C9orf171
959	17.8184	15.9	15.0285	7.49025	3.25421	3.22691	chr1	306365799	306365971	173	12	Intron	last	NA	ENSSSCT00000006298	NA	NA	NA	N	N	16.25	4.66	0.0021041	0.00470416	ENSSSCT00000006298	1	C9orf171	ENSG00000188523	C9orf171
960	22.6156	32.0149	29.0683	3.30079	7.28943	1.39833	chr1	306383832	306384118	287	12	intergenic	NA	NA	NA	NA	NA	NA	N	N	27.9	4	0.00187532	0.0045617	NA	0	NA
961	25.7159	25.7838	24.9157	10.6641	11.9755	15.2023	chr1	306385378	306385609	232	9	intergenic	NA	NA	NA	NA	NA	NA	N	N	25.47	12.61	0.0007361	0.00358284	NA	0	NA
962	50.9096	44.692	34.8029	12.1875	8.85145	9.89587	chr1	306395227	306395278	52	6	intergenic	NA	NA	NA	NA	NA	NA	N	N	43.47	10.31	0.0022849	0.00481563	NA	0	NA
963	106.742	97.2419	93.9	48.9677	61.142	63.0631	chr1	306475727	306475868	142	7	Intron	internal	NA	ENSSSCT00000006300	NA	NA	NA	N	N	99.29	57.72	0.0020789	0.00469241	ENSSSCT00000006300	1	DDX31	ENSG00000125485	DDX31
964	40.7277	53.4585	31.7181	7.71876	10.7259	1.37682	chr1	306497965	306498140	176	15	Intron	internal	NA	ENSSSCT00000006302	NA	NA	NA	N	N	41.97	6.61	0.0068003	0.00739218	ENSSSCT00000006302	1	GTF3C4	ENSG00000125484	GTF3C4
965	145.445	126.341	130.511	86.8361	73.7274	99.3889	chr1	306579307	306579337	31	5	intergenic	NA	NA	NA	NA	NA	NA	N	N	134.1	86.65	0.0072629	0.00770652	NA	0	NA
966	13.3148	13.8946	15.9513	5.75522	6.94232	3.58546	chr1	306718005	306718204	200	9	downstream2k	NA	NA	ENSSSCT00000023705	NA	NA	NA	N	N	14.39	5.43	0.0021157	0.00470866	ENSSSCT00000023705	1	CEL	ENSG00000170835	CEL
967	0	0	10.2036	24.9844	25.6171	31.4947	chr1	306818487	306818557	71	5	Exon	internal	NA	ENSSSCT00000006304	NA	NA	NA	N	N	3.4	27.37	0.0038416	0.00565358	ENSSSCT00000006304	0	NA	ENSG00000165699	TSC1
967	0	0	10.2036	24.9844	25.6171	31.4947	chr1	306818487	306818557	71	5	Intron	last	NA	ENSSSCT00000006310	NA	NA	NA	N	N	3.4	27.37	0.0038416	0.00565358	ENSSSCT00000006310	1	GTF3C5	ENSG00000148308	GTF3C5
967	0	0	10.2036	24.9844	25.6171	31.4947	chr1	306818487	306818557	71	5	NA	NA	NA	NA	CGIshore	intergenic	NA	N	Y	3.4	27.37	0.0038416	0.00565358	NA	0	NA
968	23.7905	28.0399	32.2569	0	8.49349	0	chr1	306820398	306820607	210	16	Promoter	HCP	Intermediate	ENSSSCT00000006304	NA	NA	NA	N	N	28.03	2.83	0.0025247	0.00493195	ENSSSCT00000006304	0	NA	ENSG00000165699	TSC1
968	23.7905	28.0399	32.2569	0	8.49349	0	chr1	306820398	306820607	210	16	Intron	last	NA	ENSSSCT00000006310	NA	NA	NA	N	N	28.03	2.83	0.0025247	0.00493195	ENSSSCT00000006310	1	GTF3C5	ENSG00000148308	GTF3C5
969	14.9372	13.2603	15.2545	4.13505	6.24808	1.29077	chr1	306853868	306853992	125	7	Intron	last	NA	ENSSSCT00000006308	NA	NA	NA	N	N	14.48	3.89	0.0024795	0.00490992	ENSSSCT00000006308	1	GFI1B	ENSG00000165702	GFI1B
969	14.9372	13.2603	15.2545	4.13505	6.24808	1.29077	chr1	306853868	306853992	125	7	Intron	last	NA	ENSSSCT00000006310	NA	NA	NA	N	N	14.48	3.89	0.0024795	0.00490992	ENSSSCT00000006310	1	GTF3C5	ENSG00000148308	GTF3C5
969	14.9372	13.2603	15.2545	4.13505	6.24808	1.29077	chr1	306853868	306853992	125	7	NA	NA	NA	NA	CGIshore	intergenic	NA	N	Y	14.48	3.89	0.0024795	0.00490992	NA	0	NA
970	33.6004	34.0347	32.0345	17.9766	14.9954	7.74459	chr1	306874100	306874138	39	5	Intron	last	NA	ENSSSCT00000006310	NA	NA	NA	N	N	33.22	13.57	0.0031626	0.00528545	ENSSSCT00000006310	1	GTF3C5	ENSG00000148308	GTF3C5
971	31.0798	23.7915	20.7092	4.15484	8.09411	0.704054	chr1	307086732	307086942	211	11	Promoter	ICP	Distal	ENSSSCT00000030986	NA	NA	NA	N	N	25.19	4.32	0.0050636	0.0063461	ENSSSCT00000030986	1	TMEM8C	ENSG00000187616	TMEM8C
972	17.3708	15.8387	15.424	0	1.56202	0	chr1	307519436	307519614	179	14	intergenic	NA	NA	NA	NA	NA	NA	N	N	16.21	0.52	3.8809e-05	0.00201028	NA	0	NA
973	52.215	58.0137	58.7958	23.1901	26.3808	7.31434	chr1	307566892	307566974	83	9	intergenic	NA	NA	NA	CGI	intergenic	NA	Y	N	56.34	18.96	0.0039351	0.00570119	NA	0	NA
974	141.421	113.932	115.087	56.5577	37.879	27.1061	chr1	307649106	307649237	132	8	intergenic	NA	NA	NA	NA	NA	NA	N	N	123.48	40.51	0.0026209	0.0049908	NA	0	NA
975	24.4758	24.7095	18.9834	5.83985	6.50842	0.430255	chr1	307863454	307863601	148	6	intergenic	NA	NA	NA	NA	NA	NA	N	N	22.72	4.26	0.0023399	0.00484119	NA	0	NA
976	76.0707	76.3847	87.6499	36.5626	17.5727	9.03536	chr1	307880184	307880401	218	8	intergenic	NA	NA	NA	NA	NA	NA	N	N	80.04	21.06	0.0027819	0.00506502	NA	0	NA
977	113.829	141.095	107.441	50.6121	47.0342	27.8232	chr1	307920434	307920650	217	9	intergenic	NA	NA	NA	NA	NA	NA	N	N	120.79	41.82	0.0032219	0.0053145	NA	0	NA
978	112.449	112.896	92.0355	56.5849	38.3811	20.4679	chr1	308290856	308290949	94	7	intergenic	NA	NA	NA	CGI	intergenic	NA	Y	N	105.79	38.48	0.0057374	0.00672441	NA	0	NA
979	43.6368	40.3333	32.8819	13.9286	11.6036	3.50351	chr1	308310373	308310483	111	7	intergenic	NA	NA	NA	NA	NA	NA	N	N	38.95	9.68	0.0028412	0.00510464	NA	0	NA
980	41.9025	38.246	31.8367	15.4883	13.5375	5.37819	chr1	308515986	308516048	63	6	intergenic	NA	NA	NA	CGIshore	intergenic	NA	N	Y	37.33	11.47	0.0037577	0.00561132	NA	0	NA
981	9.35351	10.016	8.48777	18.1055	21.1474	22.638	chr1	308584604	308585139	536	26	intergenic	NA	NA	NA	NA	NA	NA	N	N	9.29	20.63	0.0012794	0.0041096	NA	0	NA
982	26.4338	27.5028	36.1871	2.53907	8.33078	11.1866	chr1	308616007	308616144	138	6	NA	NA	NA	NA	CGIshore	promoter	ENSSSCT00000006337	N	Y	30.04	7.35	0.0047752	0.00619767	NA	0	NA
982	26.4338	27.5028	36.1871	2.53907	8.33078	11.1866	chr1	308616007	308616144	138	6	NA	NA	NA	NA	CGIshore	transcript	ENSSSCT00000006337	N	Y	30.04	7.35	0.0047752	0.00619767	NA	0	NA
982	26.4338	27.5028	36.1871	2.53907	8.33078	11.1866	chr1	308616007	308616144	138	6	intergenic	NA	NA	NA	NA	NA	NA	N	N	30.04	7.35	0.0047752	0.00619767	NA	0	NA
983	72.8399	49.6339	55.7637	18.7891	21.0873	11.4018	chr1	308658325	308658418	94	6	intergenic	NA	NA	NA	NA	NA	NA	N	N	59.41	17.09	0.004937	0.00628346	NA	0	NA
984	39.0307	40.3947	36.9121	7.10939	9.02501	16.0629	chr1	308848480	308848676	197	9	intergenic	NA	NA	NA	CGIshore	intergenic	NA	N	Y	38.78	10.73	0.00064166	0.00349527	NA	0	NA
985	15.2729	14.6968	12.5765	22.5469	25.9296	22.2012	chr1	310053162	310053215	54	5	intergenic	NA	NA	NA	NA	NA	NA	N	N	14.18	23.56	0.0029021	0.00513172	NA	0	NA
986	93.987	75.8045	70.3572	12.1875	7.6539	1.54892	chr1	310972183	310972313	131	10	intergenic	NA	NA	NA	NA	NA	NA	N	N	80.05	7.13	0.000721	0.00355748	NA	0	NA
987	10.8085	12.8919	13.763	3.96094	3.43645	4.90491	chr1	311013849	311013950	102	5	intergenic	NA	NA	NA	NA	NA	NA	N	N	12.49	4.1	0.00100405	0.00387569	NA	0	NA
988	91.0499	87.2354	86.0185	36.5626	35.4058	37.2171	chr1	311237641	311237718	78	6	intergenic	NA	NA	NA	NA	NA	NA	N	N	88.1	36.4	2.7704e-06	0.000771973	NA	0	NA
989	22.5569	21.4006	23.9665	35.3438	34.0521	34.5925	chr1	311467316	311467445	130	5	Promoter	LCP	Intermediate	ENSSSCT00000006360	NA	NA	NA	N	N	22.64	34.66	0.000136406	0.00255408	ENSSSCT00000006360	0	NA
990	35.3626	33.519	42.3567	3.35157	10.1531	3.22691	chr1	311573754	311573996	243	10	Intron	internal	NA	ENSSSCT00000006363	NA	NA	NA	N	N	37.08	5.58	0.00087726	0.00375893	ENSSSCT00000006363	0	NA	ENSG00000060069	CTDP1
991	25.4059	22.5609	29.6615	3.04688	4.88132	0.645383	chr1	311714221	311714305	85	8	intergenic	NA	NA	NA	NA	NA	NA	N	N	25.88	2.86	0.00066037	0.00350462	NA	0	NA
992	28.3919	39.3204	30.2548	9.64845	10.1531	4.94793	chr1	312447773	312447889	117	6	intergenic	NA	NA	NA	NA	NA	NA	N	N	32.66	8.25	0.0029031	0.00513172	NA	0	NA
993	47.6648	45.4901	49.1534	27.6396	13.3888	8.29778	chr1	312982040	312982373	334	7	intergenic	NA	NA	NA	NA	NA	NA	N	N	47.44	16.44	0.0062239	0.00701512	NA	0	NA
994	41.8536	35.1305	44.4923	11.2354	10.1531	17.4253	chr1	313136512	313136640	129	8	intergenic	NA	NA	NA	NA	NA	NA	N	N	40.49	12.94	0.00155592	0.0043369	NA	0	NA
995	64.6161	58.6583	69.6058	18.2813	21.608	2.3664	chr1	313903937	313904046	110	6	intergenic	NA	NA	NA	CGIshore	intergenic	NA	N	Y	64.29	14.09	0.00172165	0.00445709	NA	0	NA
996	102.015	90.2435	98.4763	72.1095	71.072	66.2593	chr10	59172	59230	59	6	Exon	internal	NA	ENSSSCT00000011811	NA	NA	NA	N	N	96.91	69.81	0.0023045	0.00482904	ENSSSCT00000011811	1	NDUFAB1	ENSG00000004779	NDUFAB1
997	18.5624	22.4319	19.9326	32.6016	30.928	38.2067	chr10	425161	425271	111	5	intergenic	NA	NA	NA	NA	NA	NA	N	N	20.31	33.91	0.0053421	0.00650697	NA	0	NA
998	32.308	24.4947	25.9044	11.9336	1.56202	5.80844	chr10	488319	488435	117	6	intergenic	NA	NA	NA	NA	NA	NA	N	N	27.57	6.43	0.0053791	0.00652417	NA	0	NA
999	32.6996	30.8332	28.8706	18.916	8.46095	9.89587	chr10	1108276	1108419	144	12	intergenic	NA	NA	NA	NA	NA	NA	N	N	30.8	12.42	0.0060015	0.00689013	NA	0	NA
1000	127.638	116.119	109.239	50.7088	57.1253	70.4389	chr10	1653538	1654074	537	14	intergenic	NA	NA	NA	NA	NA	NA	N	N	117.67	59.42	0.00181635	0.00451351	NA	0	NA
1001	120.568	97.0117	104.26	53.8917	17.768	35.6574	chr10	1736828	1736969	142	8	intergenic	NA	NA	NA	NA	NA	NA	N	N	107.28	35.77	0.0046778	0.00613415	NA	0	NA
1002	3.18884	4.23592	5.25433	14.7991	20.9757	15.6736	chr10	1915807	1915988	182	7	intergenic	NA	NA	NA	NA	NA	NA	N	N	4.23	17.15	0.0030618	0.00522779	NA	0	NA
1003	61.0916	70.9056	59.5604	31.9922	40.6126	38.723	chr10	2248057	2248158	102	5	intergenic	NA	NA	NA	NA	NA	NA	N	N	63.85	37.11	0.0037417	0.00560089	NA	0	NA
1004	25.5108	26.8889	29.3226	4.57032	7.58696	14.5672	chr10	2369999	2370235	237	7	Intron	internal	NA	ENSSSCT00000011818	NA	NA	NA	N	N	27.24	8.91	0.0044036	0.00596395	ENSSSCT00000011818	0	NA	ENSG00000116750	UCHL5
1005	79.6931	83.5826	68.8148	42.1485	32.8024	29.6876	chr10	2440177	2440369	193	6	intergenic	NA	NA	NA	NA	NA	NA	N	N	77.36	34.88	0.00183958	0.00452678	NA	0	NA
1006	22.3219	28.8779	27.0513	13.1016	8.12251	7.22829	chr10	2460134	2460218	85	5	intergenic	NA	NA	NA	NA	NA	NA	N	N	26.08	9.48	0.0034246	0.00544053	NA	0	NA
1007	23.6926	33.7339	34.0119	10.6641	0	3.65717	chr10	2695629	2695774	146	6	intergenic	NA	NA	NA	NA	NA	NA	N	N	30.48	4.77	0.0050977	0.0063701	NA	0	NA
1008	43.6158	41.2542	35.1489	17.1387	14.0582	9.68074	chr10	2698345	2698456	112	8	intergenic	NA	NA	NA	CGIshore	intergenic	NA	N	Y	40.01	13.63	0.00136191	0.00417266	NA	0	NA
1009	95.6024	87.6651	97.4382	45.8936	36.7075	35.8187	chr10	2721030	2721217	188	8	intergenic	NA	NA	NA	NA	NA	NA	N	N	93.57	39.47	0.00025577	0.00284053	NA	0	NA
1010	35.7486	38.3074	47.4585	15.0168	21.6452	7.19141	chr10	2740372	2740574	203	7	intergenic	NA	NA	NA	NA	NA	NA	N	N	40.5	14.62	0.0091765	0.00921489	NA	0	NA
1011	40.1794	39.1915	48.8822	21.6329	22.4931	12.9077	chr10	2744910	2744980	71	5	intergenic	NA	NA	NA	NA	NA	NA	N	N	42.75	19.01	0.005442	0.00655549	NA	0	NA
1012	54.8258	43.1879	63.278	25.3907	11.4548	8.6051	chr10	2942266	2942306	41	6	Intron	last	NA	ENSSSCT00000011823	NA	NA	NA	N	N	53.76	15.15	0.0077559	0.00805655	ENSSSCT00000011823	1	RGS21	ENSG00000253148	RGS21
1013	48.6089	54.3072	46.4203	23.4229	16.206	7.74459	chr10	2942900	2943022	123	8	Intron	last	NA	ENSSSCT00000011823	NA	NA	NA	N	N	49.78	15.79	0.002641	0.00499844	ENSSSCT00000011823	1	RGS21	ENSG00000253148	RGS21
1014	11.2449	10.4977	14.407	26.5514	34.8108	28.028	chr10	3236431	3236612	182	7	intergenic	NA	NA	NA	CGIshore	intergenic	NA	N	Y	12.05	29.8	0.0032199	0.0053145	NA	0	NA
1015	135.498	140.522	150.483	65.7618	36.9678	75.7249	chr10	3276199	3276286	88	6	intergenic	NA	NA	NA	NA	NA	NA	N	N	142.17	59.48	0.0026447	0.00499844	NA	0	NA
1016	55.6873	58.7872	63.3571	17.9766	32.1776	21.4267	chr10	3351827	3351945	119	5	intergenic	NA	NA	NA	NA	NA	NA	N	N	59.28	23.86	0.00182459	0.00451351	NA	0	NA
1017	111.777	129.103	124.748	81.1776	81.2251	65.4602	chr10	3388014	3388134	121	7	intergenic	NA	NA	NA	NA	NA	NA	N	N	121.88	75.95	0.0034164	0.00544033	NA	0	NA
1018	124.826	113.449	115.087	59.795	51.742	19.3615	chr10	4368669	4368763	95	8	intergenic	NA	NA	NA	NA	NA	NA	N	N	117.79	43.63	0.0044822	0.00601864	NA	0	NA
1019	22.3219	19.8536	20.1699	6.09376	10.3093	1.29077	chr10	4430988	4431096	109	5	intergenic	NA	NA	NA	NA	NA	NA	N	N	20.78	5.9	0.0054172	0.00654459	NA	0	NA
1020	0.469935	0	1.18646	10.9688	9.99694	12.3913	chr10	5191284	5191419	136	5	intergenic	NA	NA	NA	NA	NA	NA	N	N	0.55	11.12	0.000164266	0.00257884	NA	0	NA
1021	31.6031	37.6444	30.0175	15.3867	14.5268	2.96876	chr10	5200286	5200456	171	10	intergenic	NA	NA	NA	NA	NA	NA	N	N	33.09	10.96	0.0087775	0.00887779	NA	0	NA
1022	56.588	65.5339	65.0577	33.5157	25.513	10.7564	chr10	5275369	5275521	153	6	intergenic	NA	NA	NA	NA	NA	NA	N	N	62.39	23.26	0.0057616	0.00673704	NA	0	NA
1023	45.6718	48.0224	44.7889	20.5664	26.9449	8.55132	chr10	6354842	6354928	87	8	intergenic	NA	NA	NA	NA	NA	NA	N	N	46.16	18.69	0.0074048	0.00780024	NA	0	NA
1024	27.2562	29.1357	31.7972	18.586	19.9939	16.2636	chr10	6418858	6418952	95	5	intergenic	NA	NA	NA	NA	NA	NA	N	N	29.4	18.28	0.0028794	0.00512419	NA	0	NA
1025	62.2664	70.0461	60.7073	28.9454	38.5299	21.5128	chr10	6461621	6461700	80	6	intergenic	NA	NA	NA	NA	NA	NA	N	N	64.34	29.66	0.0037168	0.00559	NA	0	NA
1026	48.56	40.0724	49.7325	7.49025	5.46707	8.6051	chr10	6578046	6578276	231	12	intergenic	NA	NA	NA	NA	NA	NA	N	N	46.12	7.19	0.00025762	0.00284053	NA	0	NA
1027	54.2383	53.7164	55.3682	24.1211	20.3063	16.9951	chr10	6581677	6581746	70	6	intergenic	NA	NA	NA	NA	NA	NA	N	N	54.44	20.47	8.4016e-05	0.00230871	NA	0	NA
1028	56.9796	71.5502	70.5945	18.5352	20.3063	21.943	chr10	6581752	6581847	96	6	intergenic	NA	NA	NA	NA	NA	NA	N	N	66.37	20.26	0.0006601	0.00350462	NA	0	NA
1029	29.3709	36.8709	36.543	7.00782	14.3706	17.2963	chr10	7032405	7032525	121	5	intergenic	NA	NA	NA	NA	NA	NA	N	N	34.26	12.89	0.0054972	0.00658964	NA	0	NA
1030	72.0008	69.6164	51.3569	26.9867	11.8267	17.8863	chr10	7039127	7039314	188	7	intergenic	NA	NA	NA	NA	NA	NA	N	N	64.32	18.9	0.0044757	0.00601864	NA	0	NA
1031	34.4619	35.4528	44.2946	4.57032	4.68606	17.4253	chr10	7137001	7137091	91	6	intergenic	NA	NA	NA	NA	NA	NA	N	N	38.07	8.89	0.0052645	0.00646895	NA	0	NA
1032	31.1332	29.9737	32.4794	15.6153	15.0345	6.77652	chr10	7154281	7154426	146	8	intergenic	NA	NA	NA	NA	NA	NA	N	N	31.2	12.48	0.0031391	0.00527247	NA	0	NA
1033	56.56	75.1415	62.8825	21.1105	24.7692	12.5389	chr10	7392036	7392182	147	7	intergenic	NA	NA	NA	NA	NA	NA	N	N	64.86	19.47	0.0022776	0.00481475	NA	0	NA
1034	65.0077	56.2947	59.7186	27.2527	32.6289	12.1906	chr10	7458145	7458311	167	9	intergenic	NA	NA	NA	NA	NA	NA	N	N	60.34	24.02	0.0053806	0.00652417	NA	0	NA
1035	37.5948	27.5028	34.6051	4.95118	12.6263	1.72102	chr10	7474724	7474995	272	12	intergenic	NA	NA	NA	NA	NA	NA	N	N	33.23	6.43	0.0036966	0.00558142	NA	0	NA
1036	51.3012	42.7582	47.7551	10.4102	16.4012	9.68074	chr10	7488009	7488289	281	12	intergenic	NA	NA	NA	NA	NA	NA	N	N	47.27	12.16	0.00042254	0.00322468	NA	0	NA
1037	38.7696	53.5731	54.9727	6.26303	14.0582	1.5776	chr10	7498774	7499037	264	9	intergenic	NA	NA	NA	NA	NA	NA	N	N	49.11	7.3	0.0027351	0.00505514	NA	0	NA
1038	18.3275	20.3692	15.8986	3.04688	7.81011	2.32338	chr10	7500804	7500911	108	5	intergenic	NA	NA	NA	NA	NA	NA	N	N	18.2	4.39	0.0030377	0.00521417	NA	0	NA
1039	43.0418	47.9345	52.492	22.8516	13.4902	13.4161	chr10	7501875	7503118	1244	33	intergenic	NA	NA	NA	NA	NA	NA	N	N	47.82	16.59	0.00167752	0.00442562	NA	0	NA
1040	52.9982	57.1542	71.0559	27.2527	20.4798	14.6287	chr10	7531419	7531564	146	9	intergenic	NA	NA	NA	NA	NA	NA	N	N	60.4	20.79	0.0038023	0.00563292	NA	0	NA
1041	90.6863	72.8087	85.5948	33.7333	10.0416	5.71625	chr10	7533043	7533437	395	21	intergenic	NA	NA	NA	NA	NA	NA	N	N	83.03	16.5	0.0028581	0.0051136	NA	0	NA
1042	54.5125	57.7558	62.6452	25.8985	19.6815	9.80982	chr10	7547542	7547601	60	5	intergenic	NA	NA	NA	NA	NA	NA	N	N	58.3	18.46	0.00161675	0.00437288	NA	0	NA
1043	63.7023	52.7136	69.4739	23.8672	25.8601	19.7917	chr10	7654833	7655119	287	9	Intron	internal	NA	ENSSSCT00000011827	NA	NA	NA	N	N	61.96	23.17	0.00176185	0.00447926	ENSSSCT00000011827	0	NA	ENSG00000136636	KCTD3
1044	23.7317	25.0103	18.3902	2.89454	1.24962	2.45245	chr10	7826326	7826469	144	10	intergenic	NA	NA	NA	CGI	intergenic	NA	Y	N	22.38	2.2	0.00063965	0.00349527	NA	0	NA
1045	46.6019	60.8069	58.9276	29.4532	19.0046	16.1346	chr10	7834336	7834434	99	6	intergenic	NA	NA	NA	NA	NA	NA	N	N	55.45	21.53	0.0048805	0.00624822	NA	0	NA
1046	163.537	161.407	136.68	68.8595	67.4793	7.74459	chr10	7854325	7854367	43	5	intergenic	NA	NA	NA	NA	NA	NA	N	N	153.87	48.03	0.0084589	0.00860595	NA	0	NA
1047	35.0983	32.8744	38.2634	4.95118	16.0107	5.96979	chr10	7857643	7857774	132	8	intergenic	NA	NA	NA	NA	NA	NA	N	N	35.41	8.98	0.0023795	0.00486174	NA	0	NA
1048	33.9025	44.9376	45.255	5.65849	14.2813	5.34746	chr10	7858896	7859099	204	7	intergenic	NA	NA	NA	NA	NA	NA	N	N	41.37	8.43	0.00226	0.00480494	NA	0	NA
1049	59.5377	72.5275	77.3114	20.5419	27.4613	19.6529	chr10	7873360	7874417	1058	31	intergenic	NA	NA	NA	NA	NA	NA	N	N	69.79	22.55	0.00128107	0.0041096	NA	0	NA
1050	4.69935	9.02435	9.4917	18.2813	23.4303	23.2338	chr10	7908838	7908867	30	5	intergenic	NA	NA	NA	NA	NA	NA	N	N	7.74	21.65	0.0036045	0.00553559	NA	0	NA
1051	43.7301	57.5839	48.3813	12.1875	21.3476	2.29469	chr10	7937922	7938061	140	9	intergenic	NA	NA	NA	NA	NA	NA	N	N	49.9	11.94	0.0051751	0.00641919	NA	0	NA
1052	59.5251	70.4759	85.5571	35.3777	28.6371	32.6994	chr10	8030121	8030223	103	9	intergenic	NA	NA	NA	NA	NA	NA	N	N	71.85	32.24	0.0070777	0.00757608	NA	0	NA
1053	60.6216	51.3099	56.4756	24.6797	19.3691	12.9077	chr10	8059550	8059616	67	5	intergenic	NA	NA	NA	NA	NA	NA	N	N	56.14	18.99	0.00102157	0.00389376	NA	0	NA
1054	17.8575	11.3449	7.59336	44.4845	36.2389	32.5273	chr10	8077316	8077443	128	5	intergenic	NA	NA	NA	NA	NA	NA	N	N	12.27	37.75	0.0053355	0.00650697	NA	0	NA
1055	27.9825	25.901	25.9943	8.17118	7.3841	3.52027	chr10	8110273	8110400	128	11	intergenic	NA	NA	NA	NA	NA	NA	N	N	26.63	6.36	0.00021897	0.00271966	NA	0	NA
1056	20.6131	24.2603	20.7092	6.02451	2.27203	0	chr10	8555430	8555656	227	22	intergenic	NA	NA	NA	NA	NA	NA	N	N	21.86	2.77	0.00085623	0.00375122	NA	0	NA
1057	52.3978	70.3899	53.3908	25.2891	24.9923	12.3913	chr10	8609671	8609767	97	5	intergenic	NA	NA	NA	NA	NA	NA	N	N	58.73	20.89	0.006343	0.00709593	NA	0	NA
1058	13.7624	30.3881	25.4242	60.72	74.3076	79.4743	chr10	8644966	8645124	159	7	Exon	last	NA	ENSSSCT00000011830	NA	NA	NA	N	N	23.19	71.5	0.0029208	0.00515004	ENSSSCT00000011830	1	ESRRG	ENSG00000196482	ESRRG
1059	100.057	129.134	114.494	62.9689	53.1087	46.8978	chr10	8651231	8651313	83	6	Intron	last	NA	ENSSSCT00000011830	NA	NA	NA	N	N	114.56	54.33	0.0033029	0.00535574	ENSSSCT00000011830	1	ESRRG	ENSG00000196482	ESRRG
1060	21.0165	28.9352	31.2435	7.10939	1.38846	7.0275	chr10	8678177	8678315	139	9	Intron	internal	NA	ENSSSCT00000011830	NA	NA	NA	N	N	27.07	5.18	0.0038154	0.00563896	ENSSSCT00000011830	1	ESRRG	ENSG00000196482	ESRRG
1061	103.647	92.8219	105.859	66.3543	76.8862	61.8133	chr10	8706718	8706907	190	9	Intron	internal	NA	ENSSSCT00000011830	NA	NA	NA	N	N	100.78	68.35	0.0057202	0.00671385	ENSSSCT00000011830	1	ESRRG	ENSG00000196482	ESRRG
1062	2.74129	3.86758	1.77969	14.4727	10.9341	10.7564	chr10	8721369	8721518	150	6	Intron	first	NA	ENSSSCT00000011830	NA	NA	NA	N	N	2.8	12.05	0.002381	0.00486174	ENSSSCT00000011830	1	ESRRG	ENSG00000196482	ESRRG
1063	0	4.05175	6.1018	27.6396	26.1081	41.8577	chr10	8790935	8791029	95	7	Intron	first	NA	ENSSSCT00000011830	NA	NA	NA	N	N	3.38	31.87	0.0058846	0.00681803	ENSSSCT00000011830	1	ESRRG	ENSG00000196482	ESRRG
1064	75.3201	80.5029	81.4704	31.823	23.0832	41.8782	chr10	8890225	8890424	200	9	intergenic	NA	NA	NA	NA	NA	NA	N	N	79.1	32.26	0.00124052	0.00408151	NA	0	NA
1065	115.805	118.053	121.528	51.3617	76.0927	43.1484	chr10	8953305	8953456	152	7	intergenic	NA	NA	NA	NA	NA	NA	N	N	118.46	56.87	0.0035788	0.00552436	NA	0	NA
1066	21.617	22.9476	22.3055	28.9454	32.49	32.7854	chr10	8966381	8966434	54	5	intergenic	NA	NA	NA	NA	NA	NA	N	N	22.29	31.41	0.0021241	0.00470866	NA	0	NA
1067	35.5808	44.0167	41.6957	18.0636	16.7359	16.4112	chr10	9139985	9140160	176	7	intergenic	NA	NA	NA	NA	NA	NA	N	N	40.43	17.07	0.00080385	0.00367585	NA	0	NA
1068	38.3291	53.6626	50.5729	8.18849	8.00536	2.90422	chr10	9146595	9146794	200	8	intergenic	NA	NA	NA	NA	NA	NA	N	N	47.52	6.37	0.00118028	0.00401961	NA	0	NA
1069	3.52451	1.71892	3.55939	10.1563	12.4962	9.03536	chr10	9150888	9150925	38	6	intergenic	NA	NA	NA	NA	NA	NA	N	N	2.93	10.56	0.0030167	0.00520406	NA	0	NA
1070	54.7474	47.958	59.0858	11.5781	19.3691	16.2636	chr10	9196810	9196988	179	5	intergenic	NA	NA	NA	NA	NA	NA	N	N	53.93	15.74	0.00064048	0.00349527	NA	0	NA
1071	35.5976	32.7455	42.9499	7.92189	11.4028	9.29351	chr10	9240913	9241134	222	10	intergenic	NA	NA	NA	NA	NA	NA	N	N	37.1	9.54	0.00100196	0.00387569	NA	0	NA
1072	63.0496	77.3515	70.199	30.9766	31.5008	33.3448	chr10	9253275	9253417	143	6	intergenic	NA	NA	NA	NA	NA	NA	N	N	70.2	31.94	0.00079932	0.00367585	NA	0	NA
1073	91.5068	97.5489	87.5345	47.3959	51.8938	44.89	chr10	9253421	9253540	120	9	intergenic	NA	NA	NA	NA	NA	NA	N	N	92.2	48.06	0.00024166	0.00278311	NA	0	NA
1074	52.6159	54.1461	39.8312	22.5252	7.69853	3.5957	chr10	9328855	9329157	303	14	intergenic	NA	NA	NA	NA	NA	NA	N	N	48.86	11.27	0.006824	0.00740884	NA	0	NA
1075	39.1613	46.4109	42.0535	20.6511	16.488	10.613	chr10	9371485	9371624	140	9	intergenic	NA	NA	NA	NA	NA	NA	N	N	42.54	15.92	0.00177587	0.00448719	NA	0	NA
1076	48.1683	28.3622	48.8144	6.52903	1.56202	6.63822	chr10	9667412	9667473	62	7	Intron	internal	NA	ENSSSCT00000025633	NA	NA	NA	N	N	41.78	4.91	0.0059628	0.00686641	ENSSSCT00000025633	1	GPATCH2	ENSG00000092978	GPATCH2
1077	32.6996	49.419	31.0458	67.5392	65.0842	74.4341	chr10	9679901	9680079	179	6	Intron	internal	NA	ENSSSCT00000025633	NA	NA	NA	N	N	37.72	69.02	0.0085603	0.00868851	ENSSSCT00000025633	1	GPATCH2	ENSG00000092978	GPATCH2
1078	41.5892	40.4806	45.3228	13.4063	14.3706	24.0082	chr10	9788345	9788459	115	5	Intron	first	NA	ENSSSCT00000025633	NA	NA	NA	N	N	42.46	17.26	0.0023993	0.00487047	ENSSSCT00000025633	1	GPATCH2	ENSG00000092978	GPATCH2
1079	20.6771	20.3692	19.458	30.4688	29.9908	28.3968	chr10	9933204	9933247	44	5	Intron	internal	NA	ENSSSCT00000026746	NA	NA	NA	N	N	20.17	29.62	0.00020021	0.00266139	ENSSSCT00000026746	1	SPATA17	ENSG00000162814	SPATA17
1080	36.7137	41.093	40.6363	15.3296	8.39586	16.3766	chr10	10021544	10021719	176	16	intergenic	NA	NA	NA	NA	NA	NA	N	N	39.48	13.37	0.0008013	0.00367585	NA	0	NA
1081	30.684	43.4534	28.3355	1.2546	6.06432	6.22604	chr10	10164787	10165004	218	17	intergenic	NA	NA	NA	NA	NA	NA	N	N	34.16	4.51	0.0039773	0.00572932	NA	0	NA
1082	56.8621	43.5747	48.8822	10.9688	24.0551	11.6169	chr10	10260171	10260322	152	5	intergenic	NA	NA	NA	NA	NA	NA	N	N	49.77	15.55	0.0039967	0.00573992	NA	0	NA
1083	9.23087	8.84018	6.77978	23.7221	26.7775	23.787	chr10	10312638	10312844	207	7	Exon	internal	NA	ENSSSCT00000024386	NA	NA	NA	N	N	8.28	24.76	0.000199427	0.00266139	ENSSSCT00000024386	1	RRP15	ENSG00000067533	RRP15
1084	165.799	143.906	149.643	91.0255	102.703	94.3872	chr10	10337375	10337503	129	8	Intron	last	NA	ENSSSCT00000024386	NA	NA	NA	N	N	153.12	96.04	0.00153677	0.00433353	ENSSSCT00000024386	1	RRP15	ENSG00000067533	RRP15
1085	18.6505	23.5278	23.7292	11.2354	4.68606	4.84037	chr10	10391163	10391665	503	8	Intron	first	NA	ENSSSCT00000011833	NA	NA	NA	N	N	21.97	6.92	0.0052372	0.00645727	ENSSSCT00000011833	1	TGFB2	ENSG00000092969	TGFB2
1086	12.2183	17.533	16.8478	4.57032	3.12404	6.45383	chr10	10454836	10454930	95	5	Intron	internal	NA	ENSSSCT00000011833	NA	NA	NA	N	N	15.53	4.72	0.0049569	0.00629524	ENSSSCT00000011833	1	TGFB2	ENSG00000092969	TGFB2
1087	17.4757	23.3666	18.9834	40.5616	44.7129	41.7885	chr10	10472484	10472655	172	8	Intron	internal	NA	ENSSSCT00000011833	NA	NA	NA	N	N	19.94	42.35	0.00048071	0.00330247	ENSSSCT00000011833	1	TGFB2	ENSG00000092969	TGFB2
1087	17.4757	23.3666	18.9834	40.5616	44.7129	41.7885	chr10	10472484	10472655	172	8	Intron	last	NA	ENSSSCT00000033068	NA	NA	NA	N	N	19.94	42.35	0.00048071	0.00330247	ENSSSCT00000033068	1	TGFB2	ENSG00000092969	TGFB2
1088	42.7641	46.1531	45.0856	27.7266	29.0536	22.9756	chr10	10486438	10486519	82	5	intergenic	NA	NA	NA	NA	NA	NA	N	N	44.67	26.59	0.00099883	0.00387569	NA	0	NA
1089	72.7094	52.5704	73.4288	20.3125	24.4717	32.2691	chr10	10699620	10699872	253	9	intergenic	NA	NA	NA	NA	NA	NA	N	N	66.24	25.68	0.0061775	0.00699176	NA	0	NA
1090	31.8185	29.9737	34.3085	60.1759	62.8714	80.888	chr10	10754898	10755203	306	12	intergenic	NA	NA	NA	NA	NA	NA	N	N	32.03	67.98	0.005583	0.00663356	NA	0	NA
1091	106.44	127.888	111.053	61.8517	40.3001	67.6361	chr10	10766881	10766952	72	5	intergenic	NA	NA	NA	NA	NA	NA	N	N	115.13	56.6	0.0051968	0.00643118	NA	0	NA
1092	11.5526	13.7514	15.6217	5.83985	1.82236	0.215128	chr10	11603549	11603735	187	6	intergenic	NA	NA	NA	NA	NA	NA	N	N	13.64	2.63	0.0057395	0.00672523	NA	0	NA
1093	12.9232	14.1811	17.7969	28.6407	26.8668	27.6224	chr10	11616608	11616653	46	5	Intron	last	NA	ENSSSCT00000011836	NA	NA	NA	N	N	14.97	27.71	0.00118452	0.00401961	ENSSSCT00000011836	1	SLC30A10	ENSG00000196660	SLC30A10
1094	51.8397	60.592	60.5096	35.0391	32.0214	24.5245	chr10	11628191	11628363	173	8	Promoter	HCP	Distal	ENSSSCT00000011836	NA	NA	NA	N	N	57.65	30.53	0.0031398	0.00527247	ENSSSCT00000011836	1	SLC30A10	ENSG00000196660	SLC30A10
1095	57.8281	70.4759	66.31	30.6381	31.414	17.7839	chr10	11634883	11634998	116	9	intergenic	NA	NA	NA	NA	NA	NA	N	N	64.87	26.61	0.0026986	0.00503789	NA	0	NA
1096	43.469	39.8217	38.0986	20.3125	19.2649	12.0471	chr10	11644722	11644919	198	9	intergenic	NA	NA	NA	CGIshore	intergenic	NA	N	Y	40.46	17.21	0.00157702	0.0043482	NA	0	NA
1097	14.8323	10.6358	9.34339	3.42774	0.390505	0	chr10	11670539	11670657	119	8	Intron	internal	NA	ENSSSCT00000011838	NA	NA	NA	N	N	11.6	1.27	0.0064362	0.00715743	ENSSSCT00000011838	1	EPRS	ENSG00000136628	EPRS
1098	74.2284	82.8599	76.1493	22.0206	15.1942	6.80585	chr10	11684349	11684624	276	11	Intron	internal	NA	ENSSSCT00000011838	NA	NA	NA	N	N	77.75	14.67	0.00024465	0.00278311	ENSSSCT00000011838	1	EPRS	ENSG00000136628	EPRS
1099	21.7345	22.7757	26.4977	10.1563	8.85145	11.832	chr10	11823756	11823856	101	6	intergenic	NA	NA	NA	NA	NA	NA	N	N	23.67	10.28	0.00135695	0.00417266	NA	0	NA
1100	7.48959	10.9581	9.4917	24.5655	24.9923	34.0439	chr10	11903791	11904042	252	8	Intron	internal	NA	ENSSSCT00000011842	NA	NA	NA	N	N	9.31	27.87	0.004658	0.00611914	ENSSSCT00000011842	1	RAB3GAP2	ENSG00000118873	RAB3GAP2
1101	50.0481	66.0067	62.4079	124.008	128.086	162.12	chr10	11922961	11923193	233	10	Intron	internal	NA	ENSSSCT00000011842	NA	NA	NA	N	N	59.49	138.07	0.0037956	0.00563292	ENSSSCT00000011842	1	RAB3GAP2	ENSG00000118873	RAB3GAP2
1102	98.0989	96.0448	97.0921	133.047	140.322	142.414	chr10	11940165	11940241	77	6	Intron	internal	NA	ENSSSCT00000026014	CGIshore	intragenic	ENSSSCT00000026014	N	Y	97.08	138.59	0.000139157	0.00255408	ENSSSCT00000026014	0	NA	ENSG00000067704	IARS2
1103	15.4687	29.2217	22.7405	3.55469	3.12404	0	chr10	12083061	12083241	181	6	Intron	internal	NA	ENSSSCT00000011843	NA	NA	NA	N	N	22.48	2.23	0.0080029	0.00823939	ENSSSCT00000011843	0	NA
1104	29.8744	26.1522	31.6955	8.48774	12.9425	3.50351	chr10	12084081	12084208	128	7	Intron	internal	NA	ENSSSCT00000011843	NA	NA	NA	N	N	29.24	8.31	0.0027448	0.00505521	ENSSSCT00000011843	0	NA
1105	76.012	99.7835	88.866	24.375	16.4012	27.2352	chr10	12106414	12106638	225	10	intergenic	NA	NA	NA	NA	NA	NA	N	N	88.22	22.67	0.00099579	0.00387569	NA	0	NA
1106	14.0981	13.9233	9.4917	27.7266	25.9296	23.7501	chr10	12237071	12237229	159	5	intergenic	NA	NA	NA	NA	NA	NA	N	N	12.5	25.8	0.0021773	0.00474732	NA	0	NA
1107	21.1471	23.7211	23.4919	8.22658	6.24808	0.516306	chr10	12246623	12246709	87	5	downstream2k	NA	NA	ENSSSCT00000022102	NA	NA	NA	N	N	22.79	5	0.001921	0.00458351	ENSSSCT00000022102	1	U6atac	ENSG00000276642	U6atac
1108	137.652	139.233	130.511	47.2266	58.8361	68.1954	chr10	12257361	12257427	67	6	intergenic	NA	NA	NA	NA	NA	NA	N	N	135.8	58.09	0.00030166	0.00295224	NA	0	NA
1109	8.22386	6.01623	5.33908	25.8985	20.3063	18.2858	chr10	12272798	12272975	178	6	Intron	internal	NA	ENSSSCT00000011844	NA	NA	NA	N	N	6.53	21.5	0.0035623	0.00551495	ENSSSCT00000011844	1	2015-03-02	ENSG00000117791	2015-03-02
1109	8.22386	6.01623	5.33908	25.8985	20.3063	18.2858	chr10	12272798	12272975	178	6	Intron	last	NA	ENSSSCT00000011847	NA	NA	NA	N	N	6.53	21.5	0.0035623	0.00551495	ENSSSCT00000011847	1	2015-03-01	ENSG00000186205	2015-03-01
1110	27.4912	20.3692	21.8309	10.3594	6.87289	4.3886	chr10	12298352	12298411	60	5	Intron	last	NA	ENSSSCT00000011847	NA	NA	NA	N	N	23.23	7.21	0.004481	0.00601864	ENSSSCT00000011847	1	2015-03-01	ENSG00000186205	2015-03-01
1111	49.241	35.9292	35.6454	17.354	6.92722	3.64782	chr10	12299848	12300404	557	23	Intron	last	NA	ENSSSCT00000011847	NA	NA	NA	N	N	40.27	9.31	0.0070978	0.00758841	ENSSSCT00000011847	1	2015-03-01	ENSG00000186205	2015-03-01
1112	31.9164	24.9244	28.2773	5.07813	9.37213	2.3664	chr10	12311316	12311482	167	6	Intron	last	NA	ENSSSCT00000011847	NA	NA	NA	N	N	28.37	5.61	0.00136336	0.00417266	ENSSSCT00000011847	1	2015-03-01	ENSG00000186205	2015-03-01
1113	24.0003	15.4703	21.0173	3.04688	6.24808	0.36879	chr10	12495096	12495298	203	7	intergenic	NA	NA	NA	NA	NA	NA	N	N	20.16	3.22	0.0049772	0.00630553	NA	0	NA
1114	28.3856	27.6968	27.7096	14.5464	16.2753	13.4073	chr10	12534958	12536296	1339	31	intergenic	NA	NA	NA	NA	NA	NA	N	N	27.93	14.74	0.000103773	0.00242775	NA	0	NA
1115	47.9334	49.505	54.34	18.586	24.0551	6.45383	chr10	12548205	12548335	131	5	intergenic	NA	NA	NA	NA	NA	NA	N	N	50.59	16.36	0.0035011	0.00548095	NA	0	NA
1116	31.9164	33.9487	34.8029	15.7422	16.1409	13.7682	chr10	12549426	12549515	90	6	intergenic	NA	NA	NA	NA	NA	NA	N	N	33.56	15.22	8.1785e-05	0.00230871	NA	0	NA
1117	136.869	107.218	116.867	61.1915	49.7243	14.4135	chr10	12568762	12568915	154	6	intergenic	NA	NA	NA	NA	NA	NA	N	N	120.32	41.78	0.0090235	0.00908066	NA	0	NA
1118	16.2274	20.1436	21.0597	0.57129	2.73354	2.33951	chr10	12597166	12597696	531	16	intergenic	NA	NA	NA	NA	NA	NA	N	N	19.14	1.88	0.00044186	0.00325515	NA	0	NA
1119	35.2451	26.5574	26.3395	87.7502	86.2236	94.2259	chr10	12614924	12615099	176	5	intergenic	NA	NA	NA	NA	NA	NA	N	N	29.38	89.4	9.8098e-05	0.00242775	NA	0	NA
1120	22.4688	19.499	19.8732	36.3721	39.6363	39.8524	chr10	12654034	12654223	190	8	intergenic	NA	NA	NA	NA	NA	NA	N	N	20.61	38.62	0.00025506	0.00284053	NA	0	NA
1121	50.0481	59.3888	61.5378	24.9844	22.5972	23.7501	chr10	12824723	12825170	448	15	intergenic	NA	NA	NA	CGIshore	intergenic	NA	N	Y	56.99	23.78	0.00076082	0.00361263	NA	0	NA
1122	60.2692	55.822	60.6678	30.9766	29.6263	13.8112	chr10	12945205	12946436	1232	30	intergenic	NA	NA	NA	NA	NA	NA	N	N	58.92	24.8	0.003981	0.00572932	NA	0	NA
1123	13.9022	13.3217	14.8308	0.76172	3.90505	3.22691	chr10	12999093	12999256	164	6	Intron	internal	NA	ENSSSCT00000011849	NA	NA	NA	N	N	14.02	2.63	0.00041612	0.00322468	ENSSSCT00000011849	1	DUSP10	ENSG00000143507	DUSP10
1124	13.3148	12.8919	15.0285	4.57032	5.46707	1.50589	chr10	13137244	13137363	120	6	intergenic	NA	NA	NA	NA	NA	NA	N	N	13.75	3.85	0.00192187	0.00458351	NA	0	NA
1125	37.9305	46.0426	44.7466	16.7578	24.0998	24.7089	chr10	13167528	13167668	141	7	intergenic	NA	NA	NA	NA	NA	NA	N	N	42.91	21.86	0.0042023	0.00585217	NA	0	NA
1126	7.04903	11.6027	10.9748	38.6573	34.3645	35.8187	chr10	13180986	13181343	358	8	intergenic	NA	NA	NA	NA	NA	NA	N	N	9.88	36.28	0.00015811	0.00257884	NA	0	NA
1127	40.9235	53.5015	54.9727	20.5664	11.7152	21.2976	chr10	13186222	13186395	174	6	intergenic	NA	NA	NA	NA	NA	NA	N	N	49.8	17.86	0.0041412	0.0058185	NA	0	NA
1128	34.3053	34.0347	42.4753	17.9766	11.2466	13.6821	chr10	13273842	13273918	77	5	intergenic	NA	NA	NA	NA	NA	NA	N	N	36.94	14.3	0.0026377	0.00499844	NA	0	NA
1129	31.4856	31.4563	37.4922	16.7578	10.9341	6.45383	chr10	13300557	13300630	74	5	intergenic	NA	NA	NA	NA	NA	NA	N	N	33.48	11.38	0.0035574	0.00551495	NA	0	NA
1130	88.1128	111.222	117.783	39.8864	39.7605	28.9836	chr10	13446408	13446607	200	11	intergenic	NA	NA	NA	NA	NA	NA	N	N	105.71	36.21	0.0020033	0.00464584	NA	0	NA
1131	18.4058	20.4122	20.9608	5.83985	4.9464	8.82023	chr10	13467843	13468048	206	6	Intron	internal	NA	ENSSSCT00000011851	NA	NA	NA	N	N	19.93	6.54	0.00067855	0.00352251	ENSSSCT00000011851	1	TAF1A	ENSG00000143498	TAF1A
1132	10.8085	13.4076	15.8986	3.04688	3.12404	2.32338	chr10	13468996	13469086	91	5	Intron	internal	NA	ENSSSCT00000011851	NA	NA	NA	N	N	13.37	2.83	0.0021176	0.00470866	ENSSSCT00000011851	1	TAF1A	ENSG00000143498	TAF1A
1133	41.1193	49.7055	49.0404	8.12501	6.76876	14.7721	chr10	13613533	13613804	272	9	Intron	internal	NA	ENSSSCT00000011854	NA	NA	NA	N	N	46.62	9.89	0.00058027	0.00342494	ENSSSCT00000011854	1	AIDA	ENSG00000186063	AIDA
1134	44.2522	41.469	52.2043	6.60157	5.72741	18.7161	chr10	13633507	13633689	183	6	Intron	internal	NA	ENSSSCT00000011855	NA	NA	NA	N	N	45.98	10.35	0.0025205	0.00493195	ENSSSCT00000011855	1	BROX	ENSG00000162819	BROX
1135	69.5765	56.1515	73.9561	19.8047	7.98366	16.6365	chr10	13660775	13661010	236	9	intergenic	NA	NA	NA	NA	NA	NA	N	N	66.56	14.81	0.00128165	0.0041096	NA	0	NA
1136	19.7373	15.986	17.5596	4.87501	7.1853	3.8723	chr10	13681802	13681896	95	5	intergenic	NA	NA	NA	NA	NA	NA	N	N	17.76	5.31	0.00105509	0.00392273	NA	0	NA
1137	67.2007	69.6164	62.4079	38.6954	35.9265	29.4295	chr10	13708378	13708432	55	5	intergenic	NA	NA	NA	NA	NA	NA	N	N	66.41	34.68	0.00079636	0.00367585	NA	0	NA
1138	137.242	140.053	115.195	79.9114	38.0565	47.993	chr10	13782800	13782950	151	11	intergenic	NA	NA	NA	NA	NA	NA	N	N	130.83	55.32	0.0070972	0.00758841	NA	0	NA
1139	79.0274	60.678	90.1711	12.8985	17.807	1.37682	chr10	13844866	13845122	257	15	intergenic	NA	NA	NA	NA	NA	NA	N	N	76.63	10.69	0.0026211	0.0049908	NA	0	NA
1140	35.95	33.519	28.0005	12.7969	19.0567	11.875	chr10	13846853	13846918	66	5	intergenic	NA	NA	NA	NA	NA	NA	N	N	32.49	14.58	0.0053396	0.00650697	NA	0	NA
1141	21.5387	24.3514	27.5523	0	0	1.29077	chr10	13885650	13885821	172	9	downstream2k	NA	NA	ENSSSCT00000031296	NA	NA	NA	N	N	24.48	0.43	0.000178685	0.00261457	ENSSSCT00000031296	0	NA
1142	48.8732	48.6026	60.035	7.16017	15.7764	6.32475	chr10	13900880	13901044	165	10	intergenic	NA	NA	NA	NA	NA	NA	N	N	52.5	9.75	0.00089927	0.00377606	NA	0	NA
1143	30.7136	35.729	33.8989	3.04688	16.5128	3.8723	chr10	13948638	13948691	54	7	intergenic	NA	NA	NA	NA	NA	NA	N	N	33.45	7.81	0.0050646	0.0063461	NA	0	NA
1144	32.9934	33.519	43.8991	7.23634	3.12404	0	chr10	14039339	14039503	165	12	Intron	first	NA	ENSSSCT00000011858	NA	NA	NA	N	N	36.8	3.45	0.00126473	0.004097	ENSSSCT00000011858	0	NA	ENSG00000162843	WDR64
1145	113.489	105.714	109.866	68.8595	79.6631	62.2149	chr10	14074463	14074524	62	5	Intron	internal	NA	ENSSSCT00000011863	NA	NA	NA	N	N	109.69	70.25	0.0020814	0.00469241	ENSSSCT00000011863	0	NA	ENSG00000161243	FBXO27
1146	36.9421	39.6785	35.7916	15.9961	0	1.14735	chr10	14104479	14104693	215	18	Promoter	ICP	Intermediate	ENSSSCT00000031842	NA	NA	NA	N	N	37.47	5.71	0.0038427	0.00565358	ENSSSCT00000031842	1	GREM2	ENSG00000180875	GREM2
1147	30.8814	27.6256	34.7464	3.48215	11.1573	4.97867	chr10	14309380	14309511	132	7	Intron	internal	NA	ENSSSCT00000011860	NA	NA	NA	N	N	31.08	6.54	0.00141816	0.00421252	ENSSSCT00000011860	1	RGS7	ENSG00000182901	RGS7
1148	14.1764	17.3611	17.6387	1.92969	4.7902	6.02357	chr10	14311453	14311975	523	15	Intron	internal	NA	ENSSSCT00000011860	NA	NA	NA	N	N	16.39	4.25	0.00179606	0.00449676	ENSSSCT00000011860	1	RGS7	ENSG00000182901	RGS7
1149	17.6226	21.9163	16.6105	4.35269	8.2564	7.5602	chr10	14338655	14338782	128	7	Promoter	ICP	Distal	ENSSSCT00000011860	NA	NA	NA	N	N	18.72	6.72	0.0040563	0.00577173	ENSSSCT00000011860	1	RGS7	ENSG00000182901	RGS7
1150	13.5759	0	0	50.2735	65.7784	54.2121	chr10	14341463	14341632	170	9	intergenic	NA	NA	NA	NA	NA	NA	N	N	4.53	56.75	0.00129739	0.00413006	NA	0	NA
1151	0	0	2.37292	12.1875	12.4962	11.6169	chr10	14425592	14425666	75	7	intergenic	NA	NA	NA	NA	NA	NA	N	N	0.79	12.1	0.000164736	0.00257884	NA	0	NA
1152	38.4172	48.4736	45.0856	15.0821	12.6524	6.19567	chr10	14518860	14519001	142	10	intergenic	NA	NA	NA	NA	NA	NA	N	N	43.99	11.31	0.00118336	0.00401961	NA	0	NA
1153	30.0758	47.1844	50.5433	8.22658	5.93568	13.424	chr10	14527841	14527996	156	5	intergenic	NA	NA	NA	NA	NA	NA	N	N	42.6	9.2	0.0076194	0.00795764	NA	0	NA
1154	25.259	22.1311	35.1984	7.36329	1.56202	0	chr10	14593433	14593582	150	6	Intron	first	NA	ENSSSCT00000011867	NA	NA	NA	N	N	27.53	2.98	0.0056214	0.00665963	ENSSSCT00000011867	0	NA
1155	28.8569	43.1879	33.3692	1.04737	11.4223	1.7748	chr10	14602354	14602515	162	16	Intron	first	NA	ENSSSCT00000011867	NA	NA	NA	N	N	35.14	4.75	0.0048791	0.00624822	ENSSSCT00000011867	0	NA
1156	9.79031	14.1811	14.2375	3.04688	5.33691	1.93615	chr10	14604061	14604288	228	12	Intron	first	NA	ENSSSCT00000011867	NA	NA	NA	N	N	12.74	3.44	0.0064351	0.00715743	ENSSSCT00000011867	0	NA
1157	63.1475	88.9543	57.84	13.711	4.29556	16.78	chr10	14638585	14638713	129	8	Intron	first	NA	ENSSSCT00000011867	NA	NA	NA	N	N	69.98	11.6	0.0048034	0.00620668	ENSSSCT00000011867	0	NA
1158	44.0564	36.3123	43.7013	18.5352	23.951	23.4489	chr10	14697952	14698030	79	6	intergenic	NA	NA	NA	NA	NA	NA	N	N	41.36	21.98	0.0031793	0.00529044	NA	0	NA
1159	39.7095	35.8396	43.6618	16.7578	7.81011	1.03261	chr10	14700313	14700452	140	5	intergenic	NA	NA	NA	NA	NA	NA	N	N	39.74	8.53	0.0035649	0.00551498	NA	0	NA
1160	16.4477	16.2438	20.1699	7.31251	5.93568	3.61414	chr10	14734949	14735046	98	5	intergenic	NA	NA	NA	NA	NA	NA	N	N	17.62	5.62	0.0019963	0.00464584	NA	0	NA
1161	49.3432	67.8975	66.2441	26.1524	25.7733	8.17485	chr10	14742262	14742326	65	6	intergenic	NA	NA	NA	NA	NA	NA	N	N	61.16	20.03	0.0080184	0.00825264	NA	0	NA
1162	87.2317	103.216	103.222	7.90285	31.8262	1.29077	chr10	14986347	14986593	247	16	intergenic	NA	NA	NA	NA	NA	NA	N	N	97.89	13.67	0.00140347	0.00419621	NA	0	NA
1163	58.189	63.3979	62.1846	17.4748	16.3553	2.05004	chr10	15021792	15022009	218	17	Intron	internal	NA	ENSSSCT00000027577	NA	NA	NA	N	N	61.26	11.96	0.00069766	0.00354321	ENSSSCT00000027577	0	NA	ENSG00000143748	NVL
1164	86.7701	91.7168	91.6966	43.9621	48.8689	33.5599	chr10	15196964	15197165	202	7	intergenic	NA	NA	NA	NA	NA	NA	N	N	90.06	42.13	0.00056346	0.00341025	NA	0	NA
1165	31.5528	33.3348	36.9498	13.4933	17.4054	18.0707	chr10	15236444	15236518	75	7	intergenic	NA	NA	NA	NA	NA	NA	N	N	33.95	16.32	0.00117791	0.00401961	NA	0	NA
1166	37.0913	27.8097	38.6448	108.6	73.415	85.9281	chr10	15245876	15245995	120	7	intergenic	NA	NA	NA	NA	NA	NA	N	N	34.52	89.31	0.0072004	0.00766774	NA	0	NA
1167	9.00709	7.73515	6.3278	20.3125	16.6616	20.8674	chr10	15321849	15321918	70	6	Intron	first	NA	ENSSSCT00000027767	NA	NA	NA	N	N	7.69	19.28	0.00162284	0.00437288	ENSSSCT00000027767	1	CNIH3	ENSG00000143786	CNIH3
1168	66.2804	87.9874	69.9024	8.63283	11.4548	5.27063	chr10	15778507	15778711	205	12	intergenic	NA	NA	NA	CGIshore	intergenic	NA	N	Y	74.72	8.45	0.00067733	0.00352251	NA	0	NA
1169	50.9586	55.7576	61.3994	21.5186	23.0398	21.1363	chr10	15810566	15810629	64	8	intergenic	NA	NA	NA	CGIshore	intergenic	NA	N	Y	56.04	21.9	0.00037667	0.00314522	NA	0	NA
1169	50.9586	55.7576	61.3994	21.5186	23.0398	21.1363	chr10	15810566	15810629	64	8	NA	NA	NA	NA	CGI	intergenic	NA	Y	N	56.04	21.9	0.00037667	0.00314522	NA	0	NA
1170	32.6996	34.8082	21.5541	8.88673	8.85145	11.6169	chr10	15967039	15967113	75	6	intergenic	NA	NA	NA	NA	NA	NA	N	N	29.69	9.79	0.0091411	0.00918325	NA	0	NA
1171	60.6999	64.0299	38.9555	5.83985	1.56202	1.29077	chr10	16020734	16020799	66	6	Intron	internal	NA	ENSSSCT00000011875	NA	NA	NA	N	N	54.56	2.9	0.0029594	0.00517533	ENSSSCT00000011875	1	EPHX1	ENSG00000143819	EPHX1
1171	60.6999	64.0299	38.9555	5.83985	1.56202	1.29077	chr10	16020734	16020799	66	6	downstream2k	NA	NA	ENSSSCT00000011876	NA	NA	NA	N	N	54.56	2.9	0.0029594	0.00517533	ENSSSCT00000011876	1	TMEM63A	ENSG00000196187	TMEM63A
1172	3.05458	4.89893	7.11877	16.4532	24.9923	19.1033	chr10	16030532	16030590	59	5	Intron	internal	NA	ENSSSCT00000011875	NA	NA	NA	N	N	5.02	20.18	0.0055208	0.0066	ENSSSCT00000011875	1	EPHX1	ENSG00000143819	EPHX1
1173	9.25185	10.6358	42.5643	96.1672	108.17	139.241	chr10	16122664	16122866	203	8	intergenic	NA	NA	NA	NA	NA	NA	N	N	20.82	114.53	0.0050961	0.00636973	NA	0	NA
1174	30.4076	26.5422	28.5449	7.52759	5.0536	1.89818	chr10	16125646	16125855	210	17	intergenic	NA	NA	NA	NA	NA	NA	N	N	28.5	4.83	0.00027877	0.00288204	NA	0	NA
1175	30.7807	26.5574	19.9326	8.22658	10.6217	6.71198	chr10	16134316	16134487	172	5	intergenic	NA	NA	NA	NA	NA	NA	N	N	25.76	8.52	0.0068047	0.00739412	NA	0	NA
1176	23.4968	20.1973	24.3225	7.87111	12.2358	3.65717	chr10	16147754	16147815	62	6	intergenic	NA	NA	NA	NA	NA	NA	N	N	22.67	7.92	0.0060563	0.00693278	NA	0	NA
1177	23.6926	27.7176	29.2661	10.6641	10.9341	2.58153	chr10	16467129	16467218	90	6	intergenic	NA	NA	NA	NA	NA	NA	N	N	26.89	8.06	0.0041842	0.00583966	NA	0	NA
1178	35.5062	30.0812	34.6711	13.711	10.587	12.9077	chr10	16501257	16501525	269	9	intergenic	NA	NA	NA	NA	NA	NA	N	N	33.42	12.4	0.00040146	0.00320063	NA	0	NA
1179	84.5883	107.719	85.4253	38.9324	51.7203	33.5599	chr10	16567334	16567502	169	9	Intron	internal	NA	ENSSSCT00000023256	NA	NA	NA	N	N	92.58	41.4	0.0053039	0.00648727	ENSSSCT00000023256	1	LIN9	ENSG00000183814	LIN9
1180	16.4477	16.3298	23.7292	53.8282	43.7366	37.6473	chr10	16599935	16600018	84	6	Intron	internal	NA	ENSSSCT00000028077	NA	NA	NA	N	N	18.84	45.07	0.00784	0.00812319	ENSSSCT00000028077	1	PARP1	ENSG00000143799	PARP1
1181	22.0869	25.7838	25.8649	8.83595	10.3093	0.774459	chr10	16674967	16675103	137	5	intergenic	NA	NA	NA	NA	NA	NA	N	N	24.58	6.64	0.0050583	0.0063461	NA	0	NA
1182	27.315	30.8332	30.9469	6.85548	10.1531	5.48575	chr10	16757958	16758157	200	12	downstream2k	NA	NA	ENSSSCT00000028613	NA	NA	NA	N	N	29.7	7.5	0.00026176	0.00284053	ENSSSCT00000028613	1	ITPKB	ENSG00000143772	ITPKB
1183	45.6508	37.7549	46.95	5.65849	19.4137	9.95733	chr10	16977222	16977308	87	7	Intron	internal	NA	ENSSSCT00000011884	NA	NA	NA	N	N	43.45	11.68	0.0030832	0.00524056	ENSSSCT00000011884	1	CDC42BPA	ENSG00000143776	CDC42BPA
1184	33.0913	28.1474	30.848	16.7578	11.4548	6.88408	chr10	17051996	17052136	141	6	Intron	internal	NA	ENSSSCT00000011884	NA	NA	NA	N	N	30.7	11.7	0.0039975	0.00573992	ENSSSCT00000011884	1	CDC42BPA	ENSG00000143776	CDC42BPA
1185	19.9722	26.8152	25.3903	4.87501	1.87443	2.83968	chr10	17078050	17078221	172	5	Intron	internal	NA	ENSSSCT00000011884	NA	NA	NA	N	N	24.06	3.2	0.0007755	0.0036502	ENSSSCT00000011884	1	CDC42BPA	ENSG00000143776	CDC42BPA
1186	2.34968	3.65271	5.73457	19.2969	19.5253	25.3851	chr10	17336242	17336434	193	6	intergenic	NA	NA	NA	NA	NA	NA	N	N	3.91	21.4	0.00141512	0.00421252	NA	0	NA
1187	58.2719	59.5607	53.6281	31.9922	27.804	23.4919	chr10	17796148	17796200	53	5	Intron	internal	NA	ENSSSCT00000011891	NA	NA	NA	N	N	57.15	27.76	0.00064192	0.00349527	ENSSSCT00000011891	1	PLD5
1188	27.0213	43.6484	43.5601	78.566	80.3325	71.9141	chr10	17827017	17827212	196	7	Intron	first	NA	ENSSSCT00000011891	NA	NA	NA	N	N	38.08	76.94	0.0031001	0.00524933	ENSSSCT00000011891	1	PLD5
1189	50.6858	49.5418	44.9161	20.4576	15.6202	9.95733	chr10	17940784	17940971	188	7	intergenic	NA	NA	NA	NA	NA	NA	N	N	48.38	15.35	0.00071501	0.00355748	NA	0	NA
1190	61.7442	69.0434	46.6675	18.2813	23.951	7.45776	chr10	17951463	17951646	184	9	intergenic	NA	NA	NA	NA	NA	NA	N	N	59.15	16.56	0.006465	0.0071736	NA	0	NA
1191	25.259	26.9119	28.3268	7.6172	9.56738	6.93786	chr10	18234128	18234286	159	8	Intron	internal	NA	ENSSSCT00000011894	NA	NA	NA	N	N	26.83	8.04	9.638e-05	0.00242775	ENSSSCT00000011894	1	AKT3	ENSG00000117020	AKT3
1191	25.259	26.9119	28.3268	7.6172	9.56738	6.93786	chr10	18234128	18234286	159	8	Intron	internal	NA	ENSSSCT00000033298	NA	NA	NA	N	N	26.83	8.04	9.638e-05	0.00242775	ENSSSCT00000033298	1	AKT3	ENSG00000117020	AKT3
1191	25.259	26.9119	28.3268	7.6172	9.56738	6.93786	chr10	18234128	18234286	159	8	Intron	internal	NA	ENSSSCT00000035590	NA	NA	NA	N	N	26.83	8.04	9.638e-05	0.00242775	ENSSSCT00000035590	1	AKT3	ENSG00000117020	AKT3
1192	20.9121	21.4006	16.8478	2.4375	7.81011	1.29077	chr10	18341776	18341863	88	5	Intron	internal	NA	ENSSSCT00000028157	NA	NA	NA	N	N	19.72	3.85	0.003036	0.00521417	ENSSSCT00000028157	0	NA	ENSG00000054282	SDCCAG8
1193	29.0185	31.1985	18.3902	3.04688	5.31087	0	chr10	18652411	18652524	114	10	Intron	internal	NA	ENSSSCT00000011893	NA	NA	NA	N	N	26.2	2.79	0.0052762	0.00647423	ENSSSCT00000011893	0	NA	ENSG00000054282	SDCCAG8
1194	95.7493	85.5164	77.12	38.3399	35.4058	14.6287	chr10	18655260	18655316	57	6	Intron	internal	NA	ENSSSCT00000011893	NA	NA	NA	N	N	86.13	29.46	0.0035353	0.00549786	ENSSSCT00000011893	0	NA	ENSG00000054282	SDCCAG8
1195	18.7974	17.2429	20.7631	6.85548	10.7389	8.06728	chr10	18933380	18933504	125	8	intergenic	NA	NA	NA	NA	NA	NA	N	N	18.93	8.55	0.0024841	0.00490992	NA	0	NA
1196	32.7486	37.9775	37.6702	11.8701	10.4135	3.11935	chr10	18942673	18943207	535	24	intergenic	NA	NA	NA	NA	NA	NA	N	N	36.13	8.47	0.00097845	0.00386434	NA	0	NA
1197	17.1526	14.1811	11.39	3.96094	5.62328	5.16306	chr10	18995094	18995225	132	5	intergenic	NA	NA	NA	CGIshore	intergenic	NA	N	Y	14.24	4.92	0.0058002	0.00675895	NA	0	NA
1198	65.9587	88.2176	95.2559	28.2925	32.133	9.40415	chr10	19060527	19060648	122	7	intergenic	NA	NA	NA	NA	NA	NA	N	N	83.14	23.28	0.0060611	0.00693278	NA	0	NA
1199	42.0983	48.5596	49.0404	9.14064	22.389	21.7279	chr10	19081943	19082090	148	6	intergenic	NA	NA	NA	NA	NA	NA	N	N	46.57	17.75	0.004043	0.00575875	NA	0	NA
1200	10.8085	22.4319	17.7969	43.8751	56.8576	54.4703	chr10	19235252	19235312	61	5	intergenic	NA	NA	NA	NA	NA	NA	N	N	17.01	51.73	0.0026636	0.00501199	NA	0	NA
1201	70.0203	55.6931	85.4253	32.9063	19.9939	14.9729	chr10	19235788	19235851	64	5	intergenic	NA	NA	NA	NA	NA	NA	N	N	70.38	22.62	0.0091551	0.00919601	NA	0	NA
1202	57.3597	70.0714	77.9575	26.9739	12.4043	4.32786	chr10	19273148	19273456	309	17	intergenic	NA	NA	NA	NA	NA	NA	N	N	68.46	14.57	0.0038173	0.00563896	NA	0	NA
1203	34.2381	32.414	30.0005	7.6172	8.47954	2.58153	chr10	19373636	19373763	128	7	intergenic	NA	NA	NA	NA	NA	NA	N	N	32.22	6.23	0.00029981	0.00295224	NA	0	NA
1204	32.6017	44.9606	37.5219	17.5196	4.29556	6.13114	chr10	19492573	19492807	235	8	intergenic	NA	NA	NA	NA	NA	NA	N	N	38.36	9.32	0.0060796	0.00693908	NA	0	NA
1205	23.7317	20.8849	29.8988	8.53126	9.05972	3.35599	chr10	19610792	19610933	142	5	intergenic	NA	NA	NA	NA	NA	NA	N	N	24.84	6.98	0.005185	0.00641972	NA	0	NA
1206	21.7345	25.3541	25.1134	10.6641	11.9755	6.02357	chr10	19620738	19620820	83	6	Intron	last	NA	ENSSSCT00000011895	NA	NA	NA	N	N	24.07	9.55	0.002517	0.00493195	ENSSSCT00000011895	1	C1orf100	ENSG00000173728	C1orf100
1207	20.3918	22.9292	28.2208	8.81419	8.92584	12.4467	chr10	19645668	19646141	474	14	intergenic	NA	NA	NA	NA	NA	NA	N	N	23.85	10.06	0.0060442	0.00692141	NA	0	NA
1208	77.833	98.9455	83.4973	49.5118	42.3698	52.5987	chr10	19654796	19654912	117	8	intergenic	NA	NA	NA	NA	NA	NA	N	N	86.76	48.16	0.0052777	0.00647423	NA	0	NA
1209	34.2381	36.2816	37.2888	14.3639	15.6202	6.45383	chr10	19669596	19669665	70	7	intergenic	NA	NA	NA	NA	NA	NA	N	N	35.94	12.15	0.00137978	0.00418124	NA	0	NA
1210	39.2396	37.9023	43.0686	11.7305	9.37213	17.4253	chr10	19679239	19679573	335	10	intergenic	NA	NA	NA	NA	NA	NA	N	N	40.07	12.84	0.00066431	0.00350462	NA	0	NA
1211	40.6494	48.7315	44.8483	28.9454	27.4916	29.9458	chr10	19691079	19691173	95	5	intergenic	NA	NA	NA	NA	NA	NA	N	N	44.74	28.79	0.0028354	0.00510464	NA	0	NA
1212	42.4247	50.9947	45.2174	10.1563	17.0087	8.89194	chr10	19769691	19769923	233	9	intergenic	NA	NA	NA	NA	NA	NA	N	N	46.21	12.02	0.000661	0.00350462	NA	0	NA
1213	11.905	12.5481	11.9437	4.16407	2.08269	3.44204	chr10	19827879	19828054	176	15	intergenic	NA	NA	NA	NA	NA	NA	N	N	12.13	3.23	0.0001597	0.00257884	NA	0	NA
1214	45.9865	51.1994	37.2888	13.9286	7.81011	18.6239	chr10	19927132	19927316	185	7	Intron	internal	NA	ENSSSCT00000011900	NA	NA	NA	N	N	44.82	13.45	0.0036037	0.0055351	ENSSSCT00000011900	1	HNRNPU	ENSG00000153187	HNRNPU
1215	41.8613	38.8454	40.6207	14.3925	9.65987	7.57475	chr10	19991287	19992114	828	38	intergenic	NA	NA	NA	NA	NA	NA	N	N	40.44	10.54	0.000164638	0.00257884	NA	0	NA
1216	39.0633	52.8569	58.5816	9.5215	17.9632	3.8723	chr10	20013368	20013616	249	8	intergenic	NA	NA	NA	NA	NA	NA	N	N	50.17	10.45	0.0049981	0.00631661	NA	0	NA
1217	105.54	140.092	100.849	53.8282	33.8438	13.7682	chr10	20021410	20021485	76	6	intergenic	NA	NA	NA	NA	NA	NA	N	N	115.49	33.81	0.0085029	0.00864016	NA	0	NA
1218	29.136	38.4179	48.8822	2.13282	11.2466	6.19567	chr10	20071828	20071894	67	5	Intron	first	NA	ENSSSCT00000011901	NA	NA	NA	N	N	38.81	6.53	0.0067992	0.00739218	ENSSSCT00000011901	1	EFCAB2	ENSG00000203666	EFCAB2
1219	43.469	50.7942	48.4076	3.04688	4.68606	6.45383	chr10	20074627	20074689	63	5	Intron	first	NA	ENSSSCT00000011901	NA	NA	NA	N	N	47.56	4.73	5.7599e-05	0.00221928	ENSSSCT00000011901	1	EFCAB2	ENSG00000203666	EFCAB2
1220	36.8899	23.7211	29.187	10.0547	7.81011	4.64676	chr10	20246530	20246614	85	5	intergenic	NA	NA	NA	NA	NA	NA	N	N	29.93	7.5	0.0055769	0.00663356	NA	0	NA
1221	29.9584	48.3447	36.0684	13.5586	2.65544	3.35599	chr10	20262080	20262207	128	10	intergenic	NA	NA	NA	NA	NA	NA	N	N	38.12	6.52	0.0080608	0.00828596	NA	0	NA
1222	19.2086	23.9145	24.9157	11.3496	6.63859	5.67937	chr10	20262946	20263809	864	20	intergenic	NA	NA	NA	NA	NA	NA	N	N	22.68	7.89	0.0039838	0.00572932	NA	0	NA
1223	18.7974	20.6271	16.441	3.26451	0.223146	0	chr10	20333109	20333282	174	7	intergenic	NA	NA	NA	NA	NA	NA	N	N	18.62	1.16	0.0004028	0.00320063	NA	0	NA
1224	18.2939	27.9939	27.4581	8.2701	2.00831	5.90064	chr10	20334494	20334767	274	7	intergenic	NA	NA	NA	NA	NA	NA	N	N	24.58	5.39	0.0061988	0.00700237	NA	0	NA
1225	31.7206	30.9406	27.6841	8.8021	6.24808	4.87622	chr10	20336732	20336901	170	9	intergenic	NA	NA	NA	NA	NA	NA	N	N	30.12	6.64	0.000157644	0.00257884	NA	0	NA
1226	81.2596	72.1948	78.702	28.1836	11.1945	1.07564	chr10	20350998	20351165	168	6	intergenic	NA	NA	NA	NA	NA	NA	N	N	77.39	13.48	0.00157561	0.0043482	NA	0	NA
1227	52.5473	53.5601	64.1768	21.1897	21.5843	13.8464	chr10	20366811	20367067	257	11	intergenic	NA	NA	NA	NA	NA	NA	N	N	56.76	18.87	0.0010803	0.00393577	NA	0	NA
1228	106.205	114.996	129.562	81.3517	58.732	54.9866	chr10	20386927	20386973	47	5	intergenic	NA	NA	NA	NA	NA	NA	N	N	116.92	65.02	0.008301	0.00848482	NA	0	NA
1229	81.1943	65.1758	84.3706	31.9922	33.1496	19.2181	chr10	20537520	20537729	210	9	Intron	internal	NA	ENSSSCT00000011902	NA	NA	NA	N	N	76.91	28.12	0.002781	0.00506502	ENSSSCT00000011902	1	KIF26B	ENSG00000162849	KIF26B
1229	81.1943	65.1758	84.3706	31.9922	33.1496	19.2181	chr10	20537520	20537729	210	9	Intron	internal	NA	ENSSSCT00000026658	NA	NA	NA	N	N	76.91	28.12	0.002781	0.00506502	ENSSSCT00000026658	1	KIF26B	ENSG00000162849	KIF26B
1230	21.3429	30.9406	20.7631	3.04688	4.68606	7.74459	chr10	20543524	20543632	109	6	Intron	internal	NA	ENSSSCT00000011902	NA	NA	NA	N	N	24.35	5.16	0.0058202	0.00677278	ENSSSCT00000011902	1	KIF26B	ENSG00000162849	KIF26B
1230	21.3429	30.9406	20.7631	3.04688	4.68606	7.74459	chr10	20543524	20543632	109	6	Intron	internal	NA	ENSSSCT00000026658	NA	NA	NA	N	N	24.35	5.16	0.0058202	0.00677278	ENSSSCT00000026658	1	KIF26B	ENSG00000162849	KIF26B
1231	4.69935	8.59462	11.8646	32.5001	30.4594	47.5432	chr10	20562745	20562965	221	6	Intron	internal	NA	ENSSSCT00000011902	NA	NA	NA	N	N	8.39	36.83	0.0078784	0.00815112	ENSSSCT00000011902	1	KIF26B	ENSG00000162849	KIF26B
1231	4.69935	8.59462	11.8646	32.5001	30.4594	47.5432	chr10	20562745	20562965	221	6	Intron	internal	NA	ENSSSCT00000026658	NA	NA	NA	N	N	8.39	36.83	0.0078784	0.00815112	ENSSSCT00000026658	1	KIF26B	ENSG00000162849	KIF26B
1232	59.5251	97.334	74.5494	12.6953	5.98775	18.7161	chr10	20581599	20581804	206	6	Intron	internal	NA	ENSSSCT00000011902	NA	NA	NA	N	N	77.14	12.47	0.0050584	0.0063461	ENSSSCT00000011902	1	KIF26B	ENSG00000162849	KIF26B
1232	59.5251	97.334	74.5494	12.6953	5.98775	18.7161	chr10	20581599	20581804	206	6	Intron	internal	NA	ENSSSCT00000026658	NA	NA	NA	N	N	77.14	12.47	0.0050584	0.0063461	ENSSSCT00000026658	1	KIF26B	ENSG00000162849	KIF26B
1233	37.8298	47.958	41.7635	14.3203	18.4319	26.3316	chr10	20587585	20587720	136	5	Intron	internal	NA	ENSSSCT00000011902	NA	NA	NA	N	N	42.52	19.69	0.0076636	0.00799067	ENSSSCT00000011902	1	KIF26B	ENSG00000162849	KIF26B
1233	37.8298	47.958	41.7635	14.3203	18.4319	26.3316	chr10	20587585	20587720	136	5	Intron	internal	NA	ENSSSCT00000026658	NA	NA	NA	N	N	42.52	19.69	0.0076636	0.00799067	ENSSSCT00000026658	1	KIF26B	ENSG00000162849	KIF26B
1234	37.7626	38.6758	42.2041	25.2456	24.0998	25.6309	chr10	20705390	20705512	123	7	Intron	internal	NA	ENSSSCT00000011902	NA	NA	NA	N	N	39.55	24.99	0.00052248	0.00335195	ENSSSCT00000011902	1	KIF26B	ENSG00000162849	KIF26B
1234	37.7626	38.6758	42.2041	25.2456	24.0998	25.6309	chr10	20705390	20705512	123	7	Intron	internal	NA	ENSSSCT00000026658	NA	NA	NA	N	N	39.55	24.99	0.00052248	0.00335195	ENSSSCT00000026658	1	KIF26B	ENSG00000162849	KIF26B
1235	59.7489	64.4596	74.5776	18.4989	30.571	21.021	chr10	20745878	20746090	213	7	Intron	internal	NA	ENSSSCT00000011902	NA	NA	NA	N	N	66.26	23.36	0.00168236	0.00442562	ENSSSCT00000011902	1	KIF26B	ENSG00000162849	KIF26B
1235	59.7489	64.4596	74.5776	18.4989	30.571	21.021	chr10	20745878	20746090	213	7	Intron	internal	NA	ENSSSCT00000026658	NA	NA	NA	N	N	66.26	23.36	0.00168236	0.00442562	ENSSSCT00000026658	1	KIF26B	ENSG00000162849	KIF26B
1236	23.4968	16.1149	23.5315	7.36329	8.59112	3.01179	chr10	20898930	20899052	123	6	intergenic	NA	NA	NA	NA	NA	NA	N	N	21.05	6.32	0.0079171	0.00817571	NA	0	NA
1237	46.7585	35.066	45.3228	16.7578	16.8698	8.51905	chr10	20926889	20926941	53	5	Intron	last	NA	ENSSSCT00000032490	NA	NA	NA	N	N	42.38	14.05	0.0035391	0.00549786	ENSSSCT00000032490	1	SMYD3
1238	11.2784	14.439	28.4751	67.6407	81.8499	75.3807	chr10	20952553	20952716	164	5	Intron	internal	NA	ENSSSCT00000032490	NA	NA	NA	N	N	18.06	74.96	0.00105527	0.00392273	ENSSSCT00000032490	1	SMYD3
1239	62.0706	55.2204	51.4134	26.1524	33.0628	16.1346	chr10	20976003	20976087	85	6	Intron	internal	NA	ENSSSCT00000032490	NA	NA	NA	N	N	56.23	25.12	0.0058989	0.00682913	ENSSSCT00000032490	1	SMYD3
1240	6.81406	10.5714	2.61022	25.8985	39.9877	34.5925	chr10	20988535	20988628	94	5	Promoter	ICP	Distal	ENSSSCT00000032490	NA	NA	NA	N	N	6.67	33.49	0.0046769	0.00613415	ENSSSCT00000032490	1	SMYD3
1241	40.6494	51.3099	44.3737	12.4922	2.81164	13.1658	chr10	20994031	20994337	307	5	intergenic	NA	NA	NA	NA	NA	NA	N	N	45.44	9.49	0.00141916	0.00421252	NA	0	NA
1242	9.00709	4.72704	9.09621	16.25	19.7856	20.6522	chr10	21157956	21158074	119	6	intergenic	NA	NA	NA	NA	NA	NA	N	N	7.61	18.9	0.0046197	0.00609916	NA	0	NA
1243	34.5598	25.8913	33.3198	9.01369	16.0107	8.06728	chr10	21206701	21206972	272	12	intergenic	NA	NA	NA	NA	NA	NA	N	N	31.26	11.03	0.0053814	0.00652417	NA	0	NA
1244	0.783225	2.14865	3.75713	19.2969	20.0459	15.7043	chr10	21395152	21395305	154	6	Intron	internal	NA	ENSSSCT00000032587	NA	NA	NA	N	N	2.23	18.35	0.0005377	0.00337798	ENSSSCT00000032587	0	NA	ENSG00000162851	TFB2M
1245	2.11471	0	0	12.7969	14.0582	12.1332	chr10	21436907	21437029	123	5	Intron	internal	NA	ENSSSCT00000011903	NA	NA	NA	N	N	0.7	13	0.00016438	0.00257884	ENSSSCT00000011903	0	NA	ENSG00000185420	SMYD3
1245	2.11471	0	0	12.7969	14.0582	12.1332	chr10	21436907	21437029	123	5	Intron	internal	NA	ENSSSCT00000032587	NA	NA	NA	N	N	0.7	13	0.00016438	0.00257884	ENSSSCT00000032587	0	NA	ENSG00000162851	TFB2M
1246	0	10.7433	0	67.7931	54.4104	62.8172	chr10	21462452	21462493	42	6	Intron	last	NA	ENSSSCT00000011903	NA	NA	NA	N	N	3.58	61.67	0.00039661	0.00320063	ENSSSCT00000011903	0	NA	ENSG00000185420	SMYD3
1246	0	10.7433	0	67.7931	54.4104	62.8172	chr10	21462452	21462493	42	6	Intron	internal	NA	ENSSSCT00000032587	NA	NA	NA	N	N	3.58	61.67	0.00039661	0.00320063	ENSSSCT00000032587	0	NA	ENSG00000162851	TFB2M
1247	14.803	19.3379	19.8139	56.0626	50.9219	50.2108	chr10	21546501	21546698	198	10	Intron	internal	NA	ENSSSCT00000032587	NA	NA	NA	N	N	17.98	52.4	0.000143225	0.00255408	ENSSSCT00000032587	0	NA	ENSG00000162851	TFB2M
1248	41.5599	40.6096	37.3736	7.23634	0	1.12942	chr10	21565904	21566061	158	8	intergenic	NA	NA	NA	NA	NA	NA	N	N	39.85	2.79	0.000138274	0.00255408	NA	0	NA
1249	39.7487	50.4934	43.7013	9.64845	20.0459	9.03536	chr10	21578377	21578574	198	6	intergenic	NA	NA	NA	NA	NA	NA	N	N	44.65	12.91	0.002619	0.0049908	NA	0	NA
1250	111.414	125.481	113.703	6.34767	36.9678	24.5245	chr10	21591130	21591200	71	6	intergenic	NA	NA	NA	NA	NA	NA	N	N	116.87	22.61	0.00067998	0.00352251	NA	0	NA
1251	33.4094	30.5377	28.3268	5.80812	0	1.04875	chr10	21644017	21644234	218	16	Intron	internal	NA	ENSSSCT00000011908	NA	NA	NA	N	N	30.76	2.29	0.00025549	0.00284053	ENSSSCT00000011908	0	NA	ENSG00000143653	SCCPDH
1251	33.4094	30.5377	28.3268	5.80812	0	1.04875	chr10	21644017	21644234	218	16	Intron	internal	NA	ENSSSCT00000025284	NA	NA	NA	N	N	30.76	2.29	0.00025549	0.00284053	ENSSSCT00000025284	0	NA	ENSG00000143653	SCCPDH
1252	137.573	116.156	144.274	37.629	73.415	33.8181	chr10	21690912	21691061	150	10	intergenic	NA	NA	NA	NA	NA	NA	N	N	132.67	48.29	0.0051445	0.00639479	NA	0	NA
1253	30.8662	39.6134	31.9266	9.27914	5.39607	7.62725	chr10	21695651	21695836	186	11	intergenic	NA	NA	NA	NA	NA	NA	N	N	34.14	7.43	0.00085743	0.00375122	NA	0	NA
1254	10.1036	9.54002	9.2544	16.7578	18.4319	14.9729	chr10	21719738	21719918	181	5	intergenic	NA	NA	NA	NA	NA	NA	N	N	9.63	16.72	0.0023356	0.00484119	NA	0	NA
1255	27.6087	22.8187	25.2716	6.09376	5.93568	5.16306	chr10	21735007	21735141	135	10	intergenic	NA	NA	NA	NA	NA	NA	N	N	25.23	5.73	0.000159736	0.00257884	NA	0	NA
1256	11.2784	10.3135	9.96628	0	0	1.29077	chr10	21771219	21771330	112	5	intergenic	NA	NA	NA	NA	NA	NA	N	N	10.52	0.43	6.2585e-05	0.00221928	NA	0	NA
1257	110.67	94.111	81.154	35.9532	48.4227	12.9077	chr10	21840232	21840280	49	5	intergenic	NA	NA	NA	NA	NA	NA	N	N	95.31	32.43	0.0095026	0.00951335	NA	0	NA
1258	24.2017	28.6201	22.7801	7.6172	11.559	1.03261	chr10	21896177	21896278	102	5	Intron	first	NA	ENSSSCT00000011909	NA	NA	NA	N	N	25.2	6.74	0.0064371	0.00715743	ENSSSCT00000011909	1	TLR5	ENSG00000187554	TLR5
1258	24.2017	28.6201	22.7801	7.6172	11.559	1.03261	chr10	21896177	21896278	102	5	Intron	first	NA	ENSSSCT00000033032	NA	NA	NA	N	N	25.2	6.74	0.0064371	0.00715743	ENSSSCT00000033032	1	TLR5	ENSG00000187554	TLR5
1259	22.7449	20.9881	23.0174	12.3703	15.1204	7.74459	chr10	21937655	21938659	1005	25	Intron	internal	NA	ENSSSCT00000011910	NA	NA	NA	N	N	22.25	11.75	0.0094392	0.00945455	ENSSSCT00000011910	0	NA	ENSG00000143502	SUSD4
1260	37.3011	37.5477	43.1576	14.6631	13.0819	3.06557	chr10	21977154	21977409	256	8	Intron	internal	NA	ENSSSCT00000011910	NA	NA	NA	N	N	39.34	10.27	0.0020991	0.00470416	ENSSSCT00000011910	0	NA	ENSG00000143502	SUSD4
1260	37.3011	37.5477	43.1576	14.6631	13.0819	3.06557	chr10	21977154	21977409	256	8	Promoter	HCP	Proximal	ENSSSCT00000011911	NA	NA	NA	N	N	39.34	10.27	0.0020991	0.00470416	ENSSSCT00000011911	0	NA
1261	31.2507	34.5504	34.1701	20.4141	24.0551	20.6522	chr10	22001707	22001748	42	5	Intron	internal	NA	ENSSSCT00000011910	NA	NA	NA	N	N	33.32	21.71	0.00178285	0.00448719	ENSSSCT00000011910	0	NA	ENSG00000143502	SUSD4
1262	33.4829	37.5155	38.2041	10.0547	7.0291	3.48507	chr10	22014056	22014348	293	10	Intron	internal	NA	ENSSSCT00000011910	NA	NA	NA	N	N	36.4	6.86	0.0002556	0.00284053	ENSSSCT00000011910	0	NA	ENSG00000143502	SUSD4
1263	50.988	34.7223	49.9105	12.4922	20.6187	11.2727	chr10	22029574	22029848	275	15	Intron	internal	NA	ENSSSCT00000011910	NA	NA	NA	N	N	45.21	14.79	0.0072006	0.00766774	ENSSSCT00000011910	0	NA	ENSG00000143502	SUSD4
1264	10.1819	12.2473	14.2375	21.5821	26.8147	31.4086	chr10	22114705	22115154	450	6	intergenic	NA	NA	NA	NA	NA	NA	N	N	12.22	26.6	0.0094237	0.0094397	NA	0	NA
1265	2.74129	0	0.395487	33.5157	38.7902	49.9096	chr10	22228191	22228328	138	6	intergenic	NA	NA	NA	NA	NA	NA	N	N	1.05	40.74	0.00126459	0.004097	NA	0	NA
1266	36.2731	16.2761	7.48954	217.185	238.599	315.431	chr10	22239992	22240387	396	16	intergenic	NA	NA	NA	NA	NA	NA	N	N	20.01	257.07	0.00157742	0.0043482	NA	0	NA
1267	7.04903	10.7433	6.45963	42.3178	48.5962	61.5265	chr10	22251057	22251771	715	9	intergenic	NA	NA	NA	NA	NA	NA	N	N	8.08	50.81	0.00182122	0.00451351	NA	0	NA
1268	3.91613	8.59462	7.11877	43.1641	52.588	63.0324	chr10	22253158	22253537	380	6	intergenic	NA	NA	NA	NA	NA	NA	N	N	6.54	52.93	0.00141807	0.00421252	NA	0	NA
1269	8.92877	15.4703	4.50856	42.3516	50.6095	48.2746	chr10	22262187	22262277	91	5	Intron	first	NA	ENSSSCT00000028202	NA	NA	NA	N	N	9.64	47.08	0.00074055	0.00358284	ENSSSCT00000028202	0	NA	ENSG00000205629	LCMT1
1270	185.918	181.132	128.138	646.51	774.372	639.574	chr10	22262599	22262707	109	8	Intron	first	NA	ENSSSCT00000028202	NA	NA	NA	N	N	165.06	686.82	0.00039633	0.00320063	ENSSSCT00000028202	0	NA	ENSG00000205629	LCMT1
1271	15.2729	13.1498	6.40689	42.0469	49.3599	58.6007	chr10	22274817	22274906	90	5	intergenic	NA	NA	NA	NA	NA	NA	N	N	11.61	50	0.0021961	0.0047652	NA	0	NA
1272	0	2.57838	0	17.7735	15.6202	12.9077	chr10	22279255	22279320	66	6	intergenic	NA	NA	NA	NA	NA	NA	N	N	0.86	15.43	0.00090272	0.00377606	NA	0	NA
1273	19.4827	16.9744	9.19508	64.8732	66.6462	102.186	chr10	22345460	22345836	377	12	intergenic	NA	NA	NA	NA	NA	NA	N	N	15.22	77.9	0.0074998	0.00786679	NA	0	NA
1274	4.86718	16.5753	18.3054	63.5492	64.0429	45.73	chr10	22346222	22346501	280	7	intergenic	NA	NA	NA	NA	NA	NA	N	N	13.25	57.77	0.0037591	0.00561132	NA	0	NA
1275	36.185	44.6061	44.611	138.024	154.64	143.017	chr10	22599645	22599769	125	5	intergenic	NA	NA	NA	NA	NA	NA	N	N	41.8	145.23	5.6506e-05	0.00221928	NA	0	NA
1276	10.3386	11.6027	2.37292	31.3829	35.9265	30.4621	chr10	22661927	22661990	64	5	intergenic	NA	NA	NA	NA	NA	NA	N	N	8.1	32.59	0.00185818	0.00454539	NA	0	NA
1277	18.6906	29.6514	31.7109	0	7.95211	0	chr10	22927014	22927208	195	11	intergenic	NA	NA	NA	NA	NA	NA	N	N	26.68	2.65	0.0076371	0.00797142	NA	0	NA
1278	9.69241	19.8213	14.6825	73.506	80.8346	56.6323	chr10	23037871	23038142	272	8	intergenic	NA	NA	NA	NA	NA	NA	N	N	14.73	70.32	0.00198471	0.00463852	NA	0	NA
1279	5.40425	1.54703	1.42375	23.461	19.3691	17.2963	chr10	23147253	23147386	134	5	intergenic	NA	NA	NA	NA	NA	NA	N	N	2.79	20.04	0.00151634	0.00432327	NA	0	NA
1280	5.48258	7.52029	1.77969	16.5039	18.2236	18.7161	chr10	23164469	23164598	130	6	intergenic	NA	NA	NA	NA	NA	NA	N	N	4.93	17.81	0.0020565	0.00468596	NA	0	NA
1281	2.58464	4.89893	4.03397	14.0156	18.4319	15.4892	chr10	23336915	23337139	225	5	intergenic	NA	NA	NA	NA	NA	NA	N	N	3.84	15.98	0.00115622	0.00400702	NA	0	NA
1282	19.189	21.4865	18.9834	8.37892	3.90505	4.08742	chr10	23493478	23493634	157	6	intergenic	NA	NA	NA	NA	NA	NA	N	N	19.89	5.46	0.00098062	0.00386434	NA	0	NA
1283	14.2449	11.4416	12.7545	4.76075	0.585758	3.5496	chr10	24514461	24514684	224	8	intergenic	NA	NA	NA	NA	NA	NA	N	N	12.81	2.97	0.002658	0.00501199	NA	0	NA
1284	46.0797	33.519	41.658	9.47918	11.4548	10.0393	chr10	24559645	24559898	254	9	intergenic	NA	NA	NA	NA	NA	NA	N	N	40.42	10.32	0.00127777	0.0041096	NA	0	NA
1285	72.3802	71.2979	66.803	47.0942	43.2612	33.4477	chr10	24658951	24659741	791	23	Promoter	ICP	Distal	ENSSSCT00000011921	NA	NA	NA	N	N	70.16	41.27	0.0028005	0.00508136	ENSSSCT00000011921	1	ASPM	ENSG00000066279	ASPM
1285	72.3802	71.2979	66.803	47.0942	43.2612	33.4477	chr10	24658951	24659741	791	23	Promoter	ICP	Distal	ENSSSCT00000011923	NA	NA	NA	N	N	70.16	41.27	0.0028005	0.00508136	ENSSSCT00000011923	1	ZBTB41	ENSG00000177888	ZBTB41
1286	106.91	102.276	91.8849	34.7006	39.3976	51.4872	chr10	24664735	24665012	278	9	Exon	internal	NA	ENSSSCT00000011923	NA	NA	NA	N	N	100.36	41.86	0.00094097	0.00382486	ENSSSCT00000011923	1	ZBTB41	ENSG00000177888	ZBTB41
1286	106.91	102.276	91.8849	34.7006	39.3976	51.4872	chr10	24664735	24665012	278	9	Intron	internal	NA	ENSSSCT00000011923	NA	NA	NA	N	N	100.36	41.86	0.00094097	0.00382486	ENSSSCT00000011923	1	ZBTB41	ENSG00000177888	ZBTB41
1287	56.0251	53.8238	60.5837	17.9004	5.95521	6.05046	chr10	24711614	24711831	218	16	intergenic	NA	NA	NA	NA	NA	NA	N	N	56.81	9.97	0.00045781	0.00327723	NA	0	NA
1288	35.2451	28.3622	27.7632	13.1016	14.683	11.875	chr10	24771068	24771262	195	5	Intron	internal	NA	ENSSSCT00000011925	NA	NA	NA	N	N	30.46	13.22	0.0024405	0.00489805	ENSSSCT00000011925	1	CRB1
1288	35.2451	28.3622	27.7632	13.1016	14.683	11.875	chr10	24771068	24771262	195	5	Intron	first	NA	ENSSSCT00000023825	NA	NA	NA	N	N	30.46	13.22	0.0024405	0.00489805	ENSSSCT00000023825	1	CRB1
1289	122.076	95.5174	75.7178	9.83311	8.66212	1.05608	chr10	24800975	24801138	164	11	Intron	internal	NA	ENSSSCT00000011925	NA	NA	NA	N	N	97.77	6.52	0.0026427	0.00499844	ENSSSCT00000011925	1	CRB1
1289	122.076	95.5174	75.7178	9.83311	8.66212	1.05608	chr10	24800975	24801138	164	11	Intron	first	NA	ENSSSCT00000023825	NA	NA	NA	N	N	97.77	6.52	0.0026427	0.00499844	ENSSSCT00000023825	1	CRB1
1290	33.1892	41.8988	35.7422	16.1866	17.768	12.585	chr10	24833923	24834097	175	8	Intron	internal	NA	ENSSSCT00000011925	NA	NA	NA	N	N	36.94	15.51	0.002043	0.00467233	ENSSSCT00000011925	1	CRB1
1290	33.1892	41.8988	35.7422	16.1866	17.768	12.585	chr10	24833923	24834097	175	8	Intron	internal	NA	ENSSSCT00000023825	NA	NA	NA	N	N	36.94	15.51	0.002043	0.00467233	ENSSSCT00000023825	1	CRB1
1291	61.0916	60.3342	76.6454	16.1485	27.1792	7.22829	chr10	24868920	24869000	81	5	Intron	last	NA	ENSSSCT00000011925	NA	NA	NA	N	N	66.02	16.85	0.0033032	0.00535574	ENSSSCT00000011925	1	CRB1
1292	7.44064	6.44596	4.74585	19.8047	20.8269	20.4371	chr10	24954152	24954274	123	6	intergenic	NA	NA	NA	NA	NA	NA	N	N	6.21	20.36	7.6659e-05	0.00230871	NA	0	NA
1293	77.3924	81.3803	88.2431	123.208	131.6	142.146	chr10	25070583	25070673	91	8	intergenic	NA	NA	NA	NA	NA	NA	N	N	82.34	132.32	0.00139537	0.00419621	NA	0	NA
1294	67.0963	66.465	62.2233	29.961	31.2404	13.6247	chr10	25087371	25087466	96	9	intergenic	NA	NA	NA	NA	NA	NA	N	N	65.26	24.94	0.0023591	0.00485005	NA	0	NA
1295	47.9725	58.0137	48.6449	22.8516	21.8683	8.38998	chr10	25110564	25110645	82	6	Intron	first	NA	ENSSSCT00000011926	NA	NA	NA	N	N	51.54	17.7	0.0039827	0.00572932	ENSSSCT00000011926	1	DENND1B	ENSG00000213047	DENND1B
1296	42.2942	39.4493	47.2212	18.2813	22.1807	8.7772	chr10	25125119	25125230	112	5	Intron	first	NA	ENSSSCT00000011926	NA	NA	NA	N	N	42.99	16.41	0.004398	0.00596382	ENSSSCT00000011926	1	DENND1B	ENSG00000213047	DENND1B
1297	73.4273	74.988	76.3291	45.9571	45.2986	39.1532	chr10	25167664	25167771	108	6	Intron	internal	NA	ENSSSCT00000011926	NA	NA	NA	N	N	74.91	43.47	0.000176213	0.00261457	ENSSSCT00000011926	1	DENND1B	ENSG00000213047	DENND1B
1298	14.6202	17.4757	23.0701	1.1849	0	2.00786	chr10	25268484	25268656	173	9	intergenic	NA	NA	NA	NA	NA	NA	N	N	18.39	1.06	0.0024441	0.00489805	NA	0	NA
1299	91.4024	80.3167	87.6795	21.6329	39.9877	15.7473	chr10	25287891	25288056	166	10	intergenic	NA	NA	NA	NA	NA	NA	N	N	86.47	25.79	0.00161781	0.00437288	NA	0	NA
1300	14.0077	17.9495	12.5035	2.34375	1.80233	0	chr10	25328149	25328316	168	13	intergenic	NA	NA	NA	NA	NA	NA	N	N	14.82	1.38	0.00162005	0.00437288	NA	0	NA
1301	60.8566	63.9439	57.1875	46.3126	43.4242	37.174	chr10	25330621	25330734	114	5	intergenic	NA	NA	NA	NA	NA	NA	N	N	60.66	42.3	0.0052802	0.00647423	NA	0	NA
1302	47.7767	43.6177	32.0345	16.25	4.42573	5.16306	chr10	25433903	25433970	68	6	intergenic	NA	NA	NA	NA	NA	NA	N	N	41.14	8.61	0.0058397	0.00678878	NA	0	NA
1303	3.52451	10.0987	5.53682	32.5001	45.559	38.723	chr10	25500691	25500817	127	6	intergenic	NA	NA	NA	NA	NA	NA	N	N	6.39	38.93	0.00155706	0.0043369	NA	0	NA
1304	7.51896	12.6341	14.4748	30.7735	32.1776	24.0082	chr10	25585764	25585879	116	5	intergenic	NA	NA	NA	NA	NA	NA	N	N	11.54	28.99	0.0059421	0.00685605	NA	0	NA
1305	16.4477	17.533	20.8817	8.83595	5.62328	8.51905	chr10	25689060	25689118	59	5	Intron	internal	NA	ENSSSCT00000011931	NA	NA	NA	N	N	18.29	7.66	0.0032008	0.00529913	ENSSSCT00000011931	1	NEK7	ENSG00000151414	NEK7
1306	8.02806	7.30542	5.93231	13.2031	17.1822	16.78	chr10	25870293	25870358	66	6	intergenic	NA	NA	NA	CGI	intergenic	NA	Y	N	7.09	15.72	0.0035638	0.00551495	NA	0	NA
1307	12.2519	5.15677	14.746	33.5157	42.844	46.0988	chr10	25922066	25922203	138	7	intergenic	NA	NA	NA	NA	NA	NA	N	N	10.72	40.82	0.0031554	0.00528545	NA	0	NA
1308	63.3107	43.9758	54.9727	22.0052	17.7029	4.87622	chr10	26076371	26076528	158	9	intergenic	NA	NA	NA	NA	NA	NA	N	N	54.09	14.86	0.0067023	0.00732839	NA	0	NA
1309	15.9778	15.2125	21.119	7.6172	5.93568	5.67937	chr10	26098440	26098507	68	5	intergenic	NA	NA	NA	NA	NA	NA	N	N	17.44	6.41	0.0048374	0.00622969	NA	0	NA
1310	6.34412	7.99299	6.1696	16.7578	17.807	18.8452	chr10	26099909	26099978	70	5	intergenic	NA	NA	NA	NA	NA	NA	N	N	6.84	17.8	0.000197909	0.00266139	NA	0	NA
1311	20.3079	17.4962	16.2715	6.74666	6.24808	4.97867	chr10	26524006	26524208	203	7	intergenic	NA	NA	NA	NA	NA	NA	N	N	18.03	5.99	0.00076497	0.00361263	NA	0	NA
1312	23.8324	25.7838	24.2377	14.7991	12.4962	8.48217	chr10	26951768	26951954	187	7	intergenic	NA	NA	NA	NA	NA	NA	N	N	24.62	11.93	0.0028182	0.00509215	NA	0	NA
1313	24.7555	22.653	18.3902	0.108817	3.68191	0.73758	chr10	27414480	27414793	314	14	Intron	last	NA	ENSSSCT00000026077	NA	NA	NA	N	N	21.93	1.51	0.00071664	0.00355748	ENSSSCT00000026077	1	NR5A2	ENSG00000116833	NR5A2
1314	75.3854	63.815	67.4306	37.8321	38.5299	25.8153	chr10	27651451	27651573	123	6	intergenic	NA	NA	NA	NA	NA	NA	N	N	68.88	34.06	0.0028965	0.00513172	NA	0	NA
1315	67.4692	76.6149	69.8318	27.6396	31.4636	43.5172	chr10	27667156	27667331	176	7	intergenic	NA	NA	NA	NA	NA	NA	N	N	71.31	34.21	0.0025409	0.00494539	NA	0	NA
1316	54.0425	55.9187	64.3656	12.5684	28.3116	14.5211	chr10	27671271	27671430	160	8	intergenic	NA	NA	NA	NA	NA	NA	N	N	58.11	18.47	0.0025249	0.00493195	NA	0	NA
1317	1.17484	2.94673	6.44079	32.2099	28.5627	40.1981	chr10	27728731	27728882	152	7	intergenic	NA	NA	NA	NA	NA	NA	N	N	3.52	33.66	0.00132268	0.00414407	NA	0	NA
1318	45.3668	44.3284	47.3672	4.10157	4.80622	3.07798	chr10	27736969	27737166	198	13	intergenic	NA	NA	NA	NA	NA	NA	N	N	45.69	4	1.084e-06	0.000649459	NA	0	NA
1319	40.7836	39.965	46.7805	18.2813	14.7276	2.21274	chr10	27748592	27748669	78	7	Intron	internal	NA	ENSSSCT00000030669	CGIshore	intragenic	ENSSSCT00000030669	N	Y	42.51	11.74	0.0044587	0.00600386	ENSSSCT00000030669	1	CAMSAP2	ENSG00000118200	CAMSAP2
1320	53.6509	48.9893	39.5487	8.12501	5.46707	10.111	chr10	27803579	27803698	120	6	intergenic	NA	NA	NA	NA	NA	NA	N	N	47.4	7.9	0.00082183	0.00370593	NA	0	NA
1321	36.6336	32.1126	43.2519	11.9105	16.0462	3.40293	chr10	28148821	28149060	240	11	intergenic	NA	NA	NA	NA	NA	NA	N	N	37.33	10.45	0.0055012	0.00658964	NA	0	NA
1322	86.3506	72.1948	61.1028	27.4219	22.0245	0.129077	chr10	28191517	28191681	165	10	intergenic	NA	NA	NA	NA	NA	NA	N	N	73.22	16.53	0.006924	0.00747398	NA	0	NA
1323	36.6549	30.1671	38.4414	12.1875	16.245	2.06522	chr10	28200126	28200223	98	5	Intron	internal	NA	ENSSSCT00000024604	NA	NA	NA	N	N	35.09	10.17	0.0070979	0.00758841	ENSSSCT00000024604	1	TNNI1	ENSG00000159173	TNNI1
1324	61.3265	73.0972	79.3743	29.8594	26.5544	27.1061	chr10	28217237	28217373	137	10	intergenic	NA	NA	NA	NA	NA	NA	N	N	71.27	27.84	0.00128331	0.0041096	NA	0	NA
1325	15.6086	21.7321	16.9495	38.7389	42.6209	50.1555	chr10	28466560	28466714	155	7	intergenic	NA	NA	NA	NA	NA	NA	N	N	18.1	43.84	0.0025587	0.0049616	NA	0	NA
1326	63.637	62.7407	53.193	31.2305	33.0628	24.3094	chr10	28650921	28651051	131	6	intergenic	NA	NA	NA	NA	NA	NA	N	N	59.86	29.53	0.0020829	0.00469241	NA	0	NA
1327	24.4366	29.9093	24.6784	11.8828	11.8714	14.1984	chr10	28800043	28800106	64	5	Intron	internal	NA	ENSSSCT00000011954	NA	NA	NA	N	N	26.34	12.65	0.0021551	0.00473233	ENSSSCT00000011954	1	LGR6	ENSG00000133067	LGR6
1328	84.3272	95.5435	98.2127	60.2605	43.9102	36.2848	chr10	29278126	29278299	174	9	Intron	first	NA	ENSSSCT00000011962	NA	NA	NA	N	N	92.69	46.82	0.005124	0.00638113	ENSSSCT00000011962	1	ADIPOR1	ENSG00000159346	ADIPOR1
1329	20.9121	27.3309	21.5936	10.0547	9.68453	4.13045	chr10	29359877	29359960	84	5	Intron	internal	NA	ENSSSCT00000011960	NA	NA	NA	N	N	23.28	7.96	0.0053973	0.00653321	ENSSSCT00000011960	0	NA	ENSG00000117139	KDM5B
1330	17.8575	25.0103	22.3055	6.70314	4.68606	0.516306	chr10	30069877	30069989	113	5	Intron	last	NA	ENSSSCT00000011969	NA	NA	NA	N	N	21.72	3.97	0.0030392	0.00521417	ENSSSCT00000011969	1	HSD17B3	ENSG00000130948	HSD17B3
1331	77.7652	68.7735	81.4095	30.0001	19.7055	12.4609	chr10	30398120	30398788	669	26	Intron	internal	NA	ENSSSCT00000011974	NA	NA	NA	N	N	75.98	20.72	0.00094255	0.00382486	ENSSSCT00000011974	1	ERCC6L2	ENSG00000182150	ERCC6L2
1332	20.5597	24.7095	23.927	9.64845	11.7152	12.9077	chr10	30632482	30632597	116	6	intergenic	NA	NA	NA	NA	NA	NA	N	N	23.07	11.42	0.00185507	0.00454539	NA	0	NA
1333	30.8069	24.6379	31.1117	16.0808	15.0995	8.6051	chr10	30641820	30641966	147	9	intergenic	NA	NA	NA	NA	NA	NA	N	N	28.85	13.26	0.0078009	0.00809171	NA	0	NA
1334	38.5347	29.9093	37.9668	18.2813	13.4334	7.74459	chr10	30672886	30672915	30	5	intergenic	NA	NA	NA	NA	NA	NA	N	N	35.47	13.15	0.0056609	0.00668563	NA	0	NA
1335	16.6827	15.4703	15.424	5.1797	6.24808	2.83968	chr10	30951651	30951788	138	5	intergenic	NA	NA	NA	NA	NA	NA	N	N	15.86	4.76	0.00051935	0.00335195	NA	0	NA
1336	35.2451	48.2158	37.2549	8.83595	8.43491	3.8723	chr10	31001745	31001858	114	5	intergenic	NA	NA	NA	NA	NA	NA	N	N	40.24	7.05	0.00156093	0.0043369	NA	0	NA
1337	15.9778	14.1811	16.1359	6.09376	7.81011	9.55166	chr10	31141880	31141917	38	5	intergenic	NA	NA	NA	NA	NA	NA	N	N	15.43	7.82	0.0029596	0.00517533	NA	0	NA
1338	77.7351	73.484	70.5945	32.5001	36.9678	36.5717	chr10	31499423	31499605	183	6	intergenic	NA	NA	NA	NA	NA	NA	N	N	73.94	35.35	0.000102845	0.00242775	NA	0	NA
1339	19.238	23.0443	19.8732	5.33204	7.81011	1.7748	chr10	31709925	31710057	133	8	intergenic	NA	NA	NA	NA	NA	NA	N	N	20.72	4.97	0.00172213	0.00445709	NA	0	NA
1340	48.504	52.8569	44.2381	19.3695	23.4303	10.3261	chr10	31759018	31759239	222	7	Intron	first	NA	ENSSSCT00000011979	NA	NA	NA	N	N	48.53	17.71	0.0025837	0.00497863	ENSSSCT00000011979	1	FBP1	ENSG00000165140	FBP1
1341	49.9959	71.1921	63.8053	17.0964	14.0582	10.4695	chr10	32083880	32084161	282	9	intergenic	NA	NA	NA	NA	NA	NA	N	N	61.66	13.87	0.00182151	0.00451351	NA	0	NA
1342	31.1332	34.4859	37.8185	12.5684	15.0345	5.48575	chr10	32131764	32131939	176	8	intergenic	NA	NA	NA	NA	NA	NA	N	N	34.48	11.03	0.0024559	0.00490748	NA	0	NA
1343	109.847	93.4665	116.273	46.8458	57.4043	25.3313	chr10	32166223	32166279	57	8	intergenic	NA	NA	NA	NA	NA	NA	N	N	106.53	43.19	0.0055171	0.0066	NA	0	NA
1344	45.9655	38.3535	39.3016	20.5664	18.3537	21.943	chr10	32326770	32326933	164	8	intergenic	NA	NA	NA	NA	NA	NA	N	N	41.21	20.29	0.00132038	0.00414407	NA	0	NA
1345	23.6646	25.5997	24.7462	12.6228	9.81842	13.4608	chr10	32336460	32336613	154	7	intergenic	NA	NA	NA	NA	NA	NA	N	N	24.67	11.97	0.00050235	0.00332143	NA	0	NA
1346	35.7151	32.2298	31.3226	17.6719	22.1807	19.3615	chr10	33021579	33021756	178	5	intergenic	NA	NA	NA	NA	NA	NA	N	N	33.09	19.74	0.0020615	0.00468596	NA	0	NA
1347	20.5597	20.9136	19.313	8.71746	9.19857	4.6611	chr10	33179036	33179253	218	18	Intron	first	NA	ENSSSCT00000011991	NA	NA	NA	N	N	20.26	7.53	0.00110301	0.00396704	ENSSSCT00000011991	1	GOLM1	ENSG00000135052	GOLM1
1348	36.2242	29.8663	44.4923	16.25	5.46707	6.2387	chr10	33624547	33624655	109	6	Intron	internal	NA	ENSSSCT00000011993	NA	NA	NA	N	N	36.86	9.32	0.0073382	0.00775588	ENSSSCT00000011993	0	NA	ENSG00000135049	AGTPBP1
1349	54.1731	46.1244	40.2079	15.7422	5.20674	6.45383	chr10	33851434	33851641	208	9	intergenic	NA	NA	NA	NA	NA	NA	N	N	46.84	9.13	0.00197649	0.00463691	NA	0	NA
1350	23.3401	14.439	18.9834	2.94532	0	0	chr10	33896475	33896666	192	15	intergenic	NA	NA	NA	NA	NA	NA	N	N	18.92	0.98	0.0028577	0.0051136	NA	0	NA
1351	26.06	15.8219	25.9943	1.10796	3.26604	0	chr10	33920435	33920562	128	11	intergenic	NA	NA	NA	NA	NA	NA	N	N	22.63	1.46	0.0039044	0.00568164	NA	0	NA
1352	72.4483	77.7813	70.9241	29.1146	42.6952	30.2613	chr10	33997656	33997852	197	9	Intron	internal	NA	ENSSSCT00000022743	NA	NA	NA	N	N	73.72	34.02	0.00118263	0.00401961	ENSSSCT00000022743	0	NA
1353	21.2939	19.7408	14.0151	0	3.12404	5.24373	chr10	34018932	34019112	181	16	Intron	internal	NA	ENSSSCT00000022743	NA	NA	NA	N	N	18.35	2.79	0.0044187	0.00597482	ENSSSCT00000022743	0	NA
1354	57.3321	44.6061	56.2383	25.5938	23.4303	21.6849	chr10	34058792	34058940	149	5	intergenic	NA	NA	NA	NA	NA	NA	N	N	52.73	23.57	0.0023173	0.00483961	NA	0	NA
1355	2.68534	4.23592	2.54242	10.4464	10.711	11.9857	chr10	34098602	34099064	463	7	intergenic	NA	NA	NA	NA	NA	NA	N	N	3.15	11.05	0.00039771	0.00320063	NA	0	NA
1356	13.8631	15.4703	13.763	7.00782	6.87289	4.64676	chr10	34192593	34192708	116	5	intergenic	NA	NA	NA	NA	NA	NA	N	N	14.37	6.18	0.00097672	0.00386434	NA	0	NA
1357	13.5759	17.4757	18.7197	4.06251	6.94232	2.58153	chr10	34463301	34463489	189	9	intergenic	NA	NA	NA	NA	NA	NA	N	N	16.59	4.53	0.0038801	0.00567616	NA	0	NA
1358	28.1122	27.7176	32.7972	4.57032	7.47539	5.80844	chr10	34775185	34775321	137	14	intergenic	NA	NA	NA	NA	NA	NA	N	N	29.54	5.95	0.00021569	0.00271966	NA	0	NA
1359	36.8718	37.4857	31.0305	14.5313	12.9768	2.97869	chr10	34929237	34929401	165	13	intergenic	NA	NA	NA	NA	NA	NA	N	N	35.13	10.16	0.003895	0.00568164	NA	0	NA
1360	65.6231	71.8264	66.6114	48.9677	52.8856	50.7086	chr10	35107694	35107829	136	7	Intron	internal	NA	ENSSSCT00000025854	NA	NA	NA	N	N	68.02	50.85	0.00154037	0.00433353	ENSSSCT00000025854	1	HNRNPK	ENSG00000165119	HNRNPK
1361	39.9445	37.7733	55.1705	10.9688	11.8714	6.84106	chr10	35524286	35524568	283	10	intergenic	NA	NA	NA	NA	NA	NA	N	N	44.3	9.89	0.0037751	0.00562342	NA	0	NA
1362	20.6771	13.1498	14.4748	3.65626	1.56202	1.29077	chr10	35793999	35794097	99	5	downstream2k	NA	NA	ENSSSCT00000011999	NA	NA	NA	N	N	16.1	2.17	0.0046381	0.0061103	ENSSSCT00000011999	1	FRMD3	ENSG00000172159	FRMD3
1363	9.54556	11.6027	9.64	1.52344	3.12404	0	chr10	35809434	35809548	115	8	intergenic	NA	NA	NA	CGI	intergenic	NA	Y	N	10.26	1.55	0.0014956	0.00430307	NA	0	NA
1364	90.6975	67.5537	77.5946	13.4063	14.683	35.367	chr10	36243211	36243298	88	5	intergenic	NA	NA	NA	NA	NA	NA	N	N	78.62	21.15	0.004182	0.00583966	NA	0	NA
1365	34.5402	12.1184	7.83065	67.0314	78.7259	90.3536	chr10	36437451	36437575	125	5	Promoter	ICP	Intermediate	ENSSSCT00000027231	NA	NA	NA	N	N	18.16	78.7	0.0047626	0.00618548	ENSSSCT00000027231	1	DNAI1	ENSG00000122735	DNAI1
1366	33.5668	44.2009	41.0177	18.4989	13.1656	5.16306	chr10	36722102	36722196	95	7	Intron	internal	NA	ENSSSCT00000012021	NA	NA	NA	N	N	39.6	12.28	0.0054379	0.00655549	ENSSSCT00000012021	1	UBAP1	ENSG00000165006	UBAP1
1366	33.5668	44.2009	41.0177	18.4989	13.1656	5.16306	chr10	36722102	36722196	95	7	Intron	internal	NA	ENSSSCT00000012022	NA	NA	NA	N	N	39.6	12.28	0.0054379	0.00655549	ENSSSCT00000012022	1	KIF24	ENSG00000186638	KIF24
1366	33.5668	44.2009	41.0177	18.4989	13.1656	5.16306	chr10	36722102	36722196	95	7	Intron	internal	NA	ENSSSCT00000012023	NA	NA	NA	N	N	39.6	12.28	0.0054379	0.00655549	ENSSSCT00000012023	1	KIF24	ENSG00000186638	KIF24
1366	33.5668	44.2009	41.0177	18.4989	13.1656	5.16306	chr10	36722102	36722196	95	7	Intron	last	NA	ENSSSCT00000035525	NA	NA	NA	N	N	39.6	12.28	0.0054379	0.00655549	ENSSSCT00000035525	1	UBAP1	ENSG00000165006	UBAP1
1367	18.6296	29.8356	25.2547	5.87613	9.37213	6.63822	chr10	36780421	36780606	186	7	Intron	first	NA	ENSSSCT00000012021	NA	NA	NA	N	N	24.57	7.3	0.0072364	0.00769265	ENSSSCT00000012021	1	UBAP1	ENSG00000165006	UBAP1
1367	18.6296	29.8356	25.2547	5.87613	9.37213	6.63822	chr10	36780421	36780606	186	7	Intron	first	NA	ENSSSCT00000035525	NA	NA	NA	N	N	24.57	7.3	0.0072364	0.00769265	ENSSSCT00000035525	1	UBAP1	ENSG00000165006	UBAP1
1368	37.2032	44.9069	40.3397	22.8516	18.7443	14.1984	chr10	36844737	36844839	103	6	intergenic	NA	NA	NA	NA	NA	NA	N	N	40.82	18.6	0.0026963	0.00503789	NA	0	NA
1369	9.3987	12.8919	11.8646	4.57032	3.12404	1.7748	chr10	36898357	36898566	210	8	Intron	internal	NA	ENSSSCT00000012025	NA	NA	NA	N	N	11.39	3.16	0.0033173	0.00536889	ENSSSCT00000012025	1	DCAF12	ENSG00000198876	DCAF12
1370	42.9468	48.8461	57.3457	22.6823	17.3558	6.31041	chr10	37334945	37335088	144	9	intergenic	NA	NA	NA	NA	NA	NA	N	N	49.71	15.45	0.0058036	0.00676068	NA	0	NA
1371	26.3499	24.6788	28.4751	12.4052	12.273	7.74459	chr10	37335317	37335473	157	7	intergenic	NA	NA	NA	NA	NA	NA	N	N	26.5	10.81	0.00113873	0.00399988	NA	0	NA
1372	11.0435	8.50867	8.54253	22.5469	19.0567	17.8126	chr10	37364322	37364425	104	5	Intron	internal	NA	ENSSSCT00000012033	NA	NA	NA	N	N	9.36	19.81	0.0031755	0.00529044	ENSSSCT00000012033	1	AQP7	ENSG00000259916	RP11-407P15.2
1373	36.8899	33.7768	27.5259	13.711	8.74732	0.516306	chr10	37864601	37864627	27	5	intergenic	NA	NA	NA	NA	NA	NA	N	N	32.73	7.66	0.006095	0.00694775	NA	0	NA
1374	88.8177	85.0867	90.4084	70.3829	70.6034	66.0872	chr10	38223906	38223991	86	5	Intron	internal	NA	ENSSSCT00000023699	NA	NA	NA	N	N	88.1	69.02	0.00090011	0.00377606	ENSSSCT00000023699	1	ACO1	ENSG00000122729	ACO1
1375	30.3108	23.2055	28.7124	10.6641	11.559	4.3886	chr10	38699779	38699834	56	5	intergenic	NA	NA	NA	NA	NA	NA	N	N	27.41	8.87	0.0040162	0.00574876	NA	0	NA
1376	22.3219	29.7374	25.6276	11.2735	8.64318	2.23733	chr10	38809806	38810014	209	15	intergenic	NA	NA	NA	NA	NA	NA	N	N	25.9	7.38	0.0057378	0.00672441	NA	0	NA
1377	19.8417	20.9136	16.215	6.26303	9.19857	1.5776	chr10	38814616	38814830	215	9	intergenic	NA	NA	NA	NA	NA	NA	N	N	18.99	5.68	0.0072247	0.00768309	NA	0	NA
1378	41.9737	43.1293	55.2244	15.0959	16.4722	12.7903	chr10	39713663	39713869	207	11	intergenic	NA	NA	NA	NA	NA	NA	N	N	46.78	14.79	0.00185761	0.00454539	NA	0	NA
1379	32.6996	31.5852	33.0232	1.52344	6.24808	0.86051	chr10	39752296	39752404	109	6	intergenic	NA	NA	NA	NA	NA	NA	N	N	32.44	2.88	7.6112e-05	0.00230871	NA	0	NA
1380	38.7696	49.6339	45.6788	5.58595	6.76876	1.07564	chr10	39752430	39752511	82	6	intergenic	NA	NA	NA	NA	NA	NA	N	N	44.69	4.48	0.00037624	0.00314522	NA	0	NA
1381	14.8813	14.6108	17.4014	0	0	3.44204	chr10	39774627	39774787	161	6	intergenic	NA	NA	NA	NA	NA	NA	N	N	15.63	1.15	0.00056311	0.00341025	NA	0	NA
1382	3.52451	10.1294	9.15271	39.3918	36.3728	38.5386	chr10	40196387	40196567	181	7	intergenic	NA	NA	NA	NA	NA	NA	N	N	7.6	38.1	0.000175106	0.00261457	NA	0	NA
1383	35.4801	28.6201	33.6955	6.09376	12.8086	1.03261	chr10	41057970	41058162	193	5	intergenic	NA	NA	NA	NA	NA	NA	N	N	32.6	6.64	0.0028602	0.0051136	NA	0	NA
1384	12.084	16.5753	14.9155	2.61161	4.46292	4.60988	chr10	41407859	41408019	161	7	intergenic	NA	NA	NA	NA	NA	NA	N	N	14.52	3.89	0.00189625	0.00457943	NA	0	NA
1385	54.7978	48.5289	57.8824	25.2456	29.4553	16.319	chr10	42214973	42215191	219	14	intergenic	NA	NA	NA	NA	NA	NA	N	N	53.74	23.67	0.0031959	0.00529913	NA	0	NA
1386	9.16373	8.25083	1.42375	23.461	26.8668	27.1061	chr10	42282572	42282666	95	5	intergenic	NA	NA	NA	NA	NA	NA	N	N	6.28	25.81	0.00196369	0.00462317	NA	0	NA
1387	77.8597	83.2115	92.544	11.772	36.0685	4.69369	chr10	42293917	42294106	190	11	intergenic	NA	NA	NA	NA	NA	NA	N	N	84.54	17.51	0.0030046	0.00519385	NA	0	NA
1388	49.5781	65.2331	58.8485	30.4688	29.6784	16.2636	chr10	42393156	42393212	57	5	intergenic	NA	NA	NA	NA	NA	NA	N	N	57.89	25.47	0.0074439	0.00782883	NA	0	NA
1389	43.8606	66.9306	64.4644	13.2031	9.37213	0.86051	chr10	42563850	42564059	210	12	intergenic	NA	NA	NA	NA	NA	NA	N	N	58.42	7.81	0.003459	0.005454	NA	0	NA
1390	52.8677	62.9429	42.6428	5.46646	1.47014	0	chr10	42731337	42731546	210	17	intergenic	NA	NA	NA	NA	NA	NA	N	N	52.82	2.31	0.00114478	0.00399988	NA	0	NA
1391	17.5051	19.209	21.475	6.09376	1.40582	0	chr10	43248884	43249101	218	10	intergenic	NA	NA	NA	NA	NA	NA	N	N	19.4	2.5	0.00147566	0.00428263	NA	0	NA
1392	42.0424	35.729	34.7464	12.6228	5.02078	9.58854	chr10	43287604	43287853	250	14	intergenic	NA	NA	NA	NA	NA	NA	N	N	37.51	9.08	0.00086245	0.00375122	NA	0	NA
1393	48.8732	51.052	65.9673	8.68361	13.4334	23.2338	chr10	43472574	43472803	230	10	intergenic	NA	NA	NA	NA	NA	NA	N	N	55.3	15.12	0.0042622	0.0058848	NA	0	NA
1394	27.6926	28.7306	26.4412	14.5815	12.4962	6.08504	chr10	43480080	43480211	132	7	intergenic	NA	NA	NA	NA	NA	NA	N	N	27.62	11.05	0.0032976	0.00535574	NA	0	NA
1395	32.6344	35.5244	45.6129	7.78647	7.46299	0.430255	chr10	43512035	43512160	126	9	intergenic	NA	NA	NA	NA	NA	NA	N	N	37.92	5.23	0.0020818	0.00469241	NA	0	NA
1396	58.4808	70.3326	81.6022	19.8047	31.414	13.4813	chr10	43602075	43602266	192	9	intergenic	NA	NA	NA	NA	NA	NA	N	N	70.14	21.57	0.0046228	0.00610013	NA	0	NA
1397	25.8464	31.972	32.2718	5.48438	15.3078	4.13045	chr10	43608223	43608394	172	5	intergenic	NA	NA	NA	NA	NA	NA	N	N	30.03	8.31	0.0060798	0.00693908	NA	0	NA
1398	19.7373	22.6898	16.1359	6.09376	2.81164	2.32338	chr10	43632234	43632384	151	5	intergenic	NA	NA	NA	NA	NA	NA	N	N	19.52	3.74	0.0021208	0.00470866	NA	0	NA
1399	28.1961	36.2816	33.0514	14.3639	9.59527	5.53185	chr10	43641419	43641558	140	7	intergenic	NA	NA	NA	NA	NA	NA	N	N	32.51	9.83	0.0028246	0.00509215	NA	0	NA
1400	46.2886	51.8255	54.34	8.22658	2.49923	10.8424	chr10	43647618	43647812	195	5	intergenic	NA	NA	NA	NA	NA	NA	N	N	50.82	7.19	0.00021931	0.00271966	NA	0	NA
1401	53.1027	38.4179	46.5093	15.8438	23.4303	9.29351	chr10	43681313	43681358	46	5	intergenic	NA	NA	NA	NA	NA	NA	N	N	46.01	16.19	0.0071773	0.00765282	NA	0	NA
1402	20.4757	18.7854	11.1866	45.9208	52.2161	65.0915	chr10	43700341	43700559	219	7	intergenic	NA	NA	NA	NA	NA	NA	N	N	16.82	54.41	0.004018	0.00574876	NA	0	NA
1403	39.2731	32.0456	37.1193	9.35828	15.3971	5.16306	chr10	43799591	43799698	108	7	intergenic	NA	NA	NA	NA	NA	NA	N	N	36.15	9.97	0.002024	0.00465842	NA	0	NA
1404	46.2592	49.4728	51.3145	16.1866	21.4778	6.77652	chr10	43881048	43881237	190	8	intergenic	NA	NA	NA	NA	NA	NA	N	N	49.02	14.81	0.00167532	0.00442562	NA	0	NA
1405	13.7064	14.6108	14.633	41.1329	46.0796	45.1768	chr10	44039092	44039199	108	6	intergenic	NA	NA	NA	NA	NA	NA	N	N	14.32	44.13	4.1599e-05	0.00201028	NA	0	NA
1406	28.4311	36.8709	28.9497	8.83595	14.683	13.9403	chr10	44040794	44040859	66	5	intergenic	NA	NA	NA	NA	NA	NA	N	N	31.42	12.49	0.0045363	0.00605184	NA	0	NA
1407	44.1098	71.6088	72.9135	14.1264	12.4962	1.64279	chr10	44082326	44082488	163	11	intergenic	NA	NA	NA	NA	NA	NA	N	N	62.88	9.42	0.0062817	0.00705623	NA	0	NA
1408	67.3574	49.8488	72.5719	20.0586	13.7979	3.8723	chr10	44092875	44093077	203	6	intergenic	NA	NA	NA	NA	NA	NA	N	N	63.26	12.58	0.0036964	0.00558142	NA	0	NA
1409	12.6295	17.2429	13.7185	3.90382	3.12404	0	chr10	44110237	44110383	147	16	intergenic	NA	NA	NA	NA	NA	NA	N	N	14.53	2.34	0.0026591	0.00501199	NA	0	NA
1410	25.1234	17.7512	23.638	4.68751	3.12404	2.08508	chr10	44141627	44141780	154	13	Intron	internal	NA	ENSSSCT00000012055	NA	NA	NA	N	N	22.17	3.3	0.00135888	0.00417266	ENSSSCT00000012055	1	WAC	ENSG00000095787	WAC
1410	25.1234	17.7512	23.638	4.68751	3.12404	2.08508	chr10	44141627	44141780	154	13	Intron	internal	NA	ENSSSCT00000024775	NA	NA	NA	N	N	22.17	3.3	0.00135888	0.00417266	ENSSSCT00000024775	1	WAC	ENSG00000095787	WAC
1411	28.9793	33.7339	28.8706	7.87111	13.0168	3.22691	chr10	44215567	44215642	76	6	intergenic	NA	NA	NA	NA	NA	NA	N	N	30.53	8.04	0.0022847	0.00481563	NA	0	NA
1412	44.9049	53.1434	57.4775	9.81773	17.0087	1.72102	chr10	44558595	44558787	193	9	intergenic	NA	NA	NA	NA	NA	NA	N	N	51.84	9.52	0.00181892	0.00451351	NA	0	NA
1413	16.9177	15.4703	11.6273	0	0	2.58153	chr10	44647255	44647292	38	5	intergenic	NA	NA	NA	NA	NA	NA	N	N	14.67	0.86	0.00154206	0.00433353	NA	0	NA
1414	7.75393	0	0	53.3204	40.925	64.5383	chr10	44661197	44661315	119	5	intergenic	NA	NA	NA	NA	NA	NA	N	N	2.58	52.93	0.0023048	0.00482904	NA	0	NA
1415	13.2757	19.9825	11.39	46.0079	47.3292	57.4391	chr10	44679951	44680268	318	10	intergenic	NA	NA	NA	NA	NA	NA	N	N	14.88	50.26	0.00136001	0.00417266	NA	0	NA
1416	32.4255	37.1287	39.3905	3.65626	4.68606	6.71198	chr10	44904809	44904850	42	5	intergenic	NA	NA	NA	NA	NA	NA	N	N	36.31	5.02	0.000155996	0.00257884	NA	0	NA
1417	11.7484	6.26179	6.44079	18.2813	20.0831	21.943	chr10	45034607	45034968	362	7	intergenic	NA	NA	NA	NA	NA	NA	N	N	8.15	20.1	0.0046021	0.00608883	NA	0	NA
1418	23.6926	25.3541	28.4751	45.1954	42.1746	41.3045	chr10	45107224	45107344	121	6	Intron	internal	NA	ENSSSCT00000033089	NA	NA	NA	N	N	25.84	42.89	0.00074059	0.00358284	ENSSSCT00000033089	1	MAP3K8	ENSG00000107968	MAP3K8
1418	23.6926	25.3541	28.4751	45.1954	42.1746	41.3045	chr10	45107224	45107344	121	6	Intron	internal	NA	ENSSSCT00000033487	NA	NA	NA	N	N	25.84	42.89	0.00074059	0.00358284	ENSSSCT00000033487	1	MAP3K8	ENSG00000107968	MAP3K8
1418	23.6926	25.3541	28.4751	45.1954	42.1746	41.3045	chr10	45107224	45107344	121	6	Intron	internal	NA	ENSSSCT00000034425	NA	NA	NA	N	N	25.84	42.89	0.00074059	0.00358284	ENSSSCT00000034425	1	MAP3K8	ENSG00000107968	MAP3K8
1419	13.7624	15.6545	15.5935	6.74666	5.3555	2.39714	chr10	45257084	45257182	99	7	intergenic	NA	NA	NA	NA	NA	NA	N	N	15	4.83	0.0020387	0.00467233	NA	0	NA
1420	20.9513	25.1393	29.8593	5.33204	10.1531	1.50589	chr10	45600279	45600397	119	6	intergenic	NA	NA	NA	NA	NA	NA	N	N	25.32	5.66	0.005416	0.00654459	NA	0	NA
1421	45.525	37.7089	45.6788	22.0899	26.7496	19.2001	chr10	45608148	45608316	169	8	intergenic	NA	NA	NA	NA	NA	NA	N	N	42.97	22.68	0.0040831	0.00578197	NA	0	NA
1422	67.1615	52.3197	50.128	19.2969	27.2052	8.49754	chr10	45668813	45668975	163	12	intergenic	NA	NA	NA	NA	NA	NA	N	N	56.54	18.33	0.0074046	0.00780024	NA	0	NA
1423	32.8955	41.6839	33.6164	9.64845	15.0995	11.4018	chr10	45709914	45710041	128	6	intergenic	NA	NA	NA	NA	NA	NA	N	N	36.07	12.05	0.00177695	0.00448719	NA	0	NA
1424	90.2275	69.1007	82.5778	24.6797	30.928	39.2393	chr10	45713124	45713286	163	5	intergenic	NA	NA	NA	NA	NA	NA	N	N	80.64	31.62	0.0028004	0.00508136	NA	0	NA
1425	44.6438	35.066	47.6958	18.586	17.1822	9.29351	chr10	45786787	45786840	54	5	intergenic	NA	NA	NA	NA	NA	NA	N	N	42.47	15.02	0.0045572	0.00606177	NA	0	NA
1426	13.9022	16.5446	14.0398	28.4375	36.4472	31.8389	chr10	45787622	45787675	54	6	intergenic	NA	NA	NA	NA	NA	NA	N	N	14.83	32.24	0.0021551	0.00473233	NA	0	NA
1427	45.5576	51.2812	39.9442	26.4063	19.612	16.2063	chr10	45857975	45858172	198	9	intergenic	NA	NA	NA	NA	NA	NA	N	N	45.59	20.74	0.004997	0.00631661	NA	0	NA
1428	40.2801	39.4125	58.6451	11.0993	16.2896	5.16306	chr10	45919170	45919300	131	7	Intron	internal	NA	ENSSSCT00000012064	NA	NA	NA	N	N	46.11	10.85	0.0074752	0.00785386	ENSSSCT00000012064	1	SVIL	ENSG00000197321	SVIL
1428	40.2801	39.4125	58.6451	11.0993	16.2896	5.16306	chr10	45919170	45919300	131	7	Intron	internal	NA	ENSSSCT00000012066	NA	NA	NA	N	N	46.11	10.85	0.0074752	0.00785386	ENSSSCT00000012066	1	SVIL	ENSG00000197321	SVIL
1429	39.1613	41.6839	36.7803	57.129	67.1669	61.5265	chr10	45960121	45960340	220	6	Intron	internal	NA	ENSSSCT00000012064	NA	NA	NA	N	N	39.21	61.94	0.0021562	0.00473233	ENSSSCT00000012064	1	SVIL	ENSG00000197321	SVIL
1429	39.1613	41.6839	36.7803	57.129	67.1669	61.5265	chr10	45960121	45960340	220	6	Intron	internal	NA	ENSSSCT00000012066	NA	NA	NA	N	N	39.21	61.94	0.0021562	0.00473233	ENSSSCT00000012066	1	SVIL	ENSG00000197321	SVIL
1430	40.1403	45.7663	52.2043	7.10939	2.08269	11.4018	chr10	45967837	45968020	184	6	Intron	internal	NA	ENSSSCT00000012064	NA	NA	NA	N	N	46.04	6.86	0.00088158	0.00375893	ENSSSCT00000012064	1	SVIL	ENSG00000197321	SVIL
1430	40.1403	45.7663	52.2043	7.10939	2.08269	11.4018	chr10	45967837	45968020	184	6	Intron	internal	NA	ENSSSCT00000012066	NA	NA	NA	N	N	46.04	6.86	0.00088158	0.00375893	ENSSSCT00000012066	1	SVIL	ENSG00000197321	SVIL
1431	7.57118	6.30272	11.2055	46.5496	42.001	38.1493	chr10	45979911	45980246	336	9	Intron	internal	NA	ENSSSCT00000012064	NA	NA	NA	N	N	8.36	42.23	0.00028109	0.00288204	ENSSSCT00000012064	1	SVIL	ENSG00000197321	SVIL
1431	7.57118	6.30272	11.2055	46.5496	42.001	38.1493	chr10	45979911	45980246	336	9	Intron	internal	NA	ENSSSCT00000012066	NA	NA	NA	N	N	8.36	42.23	0.00028109	0.00288204	ENSSSCT00000012066	1	SVIL	ENSG00000197321	SVIL
1432	20.6771	18.5644	25.153	52.4063	42.1746	50.8562	chr10	46246904	46247026	123	5	intergenic	NA	NA	NA	NA	NA	NA	N	N	21.46	48.48	0.00192406	0.00458419	NA	0	NA
1433	38.1822	33.3041	35.1984	6.34767	13.5375	6.88408	chr10	46307743	46307901	159	6	intergenic	NA	NA	NA	NA	NA	NA	N	N	35.56	8.92	0.00060182	0.00344669	NA	0	NA
1434	28.6996	24.863	29.831	6.9643	13.6119	4.97867	chr10	46414346	46414520	175	7	intergenic	NA	NA	NA	NA	NA	NA	N	N	27.8	8.52	0.0030605	0.00522779	NA	0	NA
1435	17.1004	21.3433	23.2019	5.24741	2.77693	2.15128	chr10	46444398	46444505	108	9	intergenic	NA	NA	NA	NA	NA	NA	N	N	20.55	3.39	0.00109508	0.00396704	NA	0	NA
1436	26.0814	17.533	22.3055	1.52344	3.12404	4.64676	chr10	46458296	46458364	69	5	intergenic	NA	NA	NA	NA	NA	NA	N	N	21.97	3.1	0.0020017	0.00464584	NA	0	NA
1437	52.532	55.0669	60.3401	23.9398	20.3063	4.42548	chr10	46904235	46904302	68	7	intergenic	NA	NA	NA	NA	NA	NA	N	N	55.98	16.22	0.0034565	0.005454	NA	0	NA
1438	10.7693	3.33041	3.95487	25.0098	19.7856	23.5565	chr10	46944809	46945428	620	12	intergenic	NA	NA	NA	NA	NA	NA	N	N	6.02	22.78	0.0041558	0.00582823	NA	0	NA
1439	60.6999	60.1623	66.8374	22.3438	19.0046	16.78	chr10	47005251	47005378	128	6	intergenic	NA	NA	NA	NA	NA	NA	N	N	62.57	19.38	8.3545e-05	0.00230871	NA	0	NA
1440	79.6279	74.9164	75.5381	6.26303	11.2813	18.7878	chr10	47065351	47065634	284	9	Intron	internal	NA	ENSSSCT00000012068	NA	NA	NA	N	N	76.69	12.11	8.0054e-05	0.00230871	ENSSSCT00000012068	1	ARHGAP12	ENSG00000165322	ARHGAP12
1441	12.4533	12.8919	11.6273	1.82813	4.37366	3.8723	chr10	47082435	47082524	90	5	Intron	internal	NA	ENSSSCT00000012068	NA	NA	NA	N	N	12.32	3.36	0.00048153	0.00330247	ENSSSCT00000012068	1	ARHGAP12	ENSG00000165322	ARHGAP12
1442	19.2673	17.533	23.7292	46.922	41.8622	50.3399	chr10	47224262	47224396	135	5	intergenic	NA	NA	NA	NA	NA	NA	N	N	20.18	46.37	0.00104219	0.00390091	NA	0	NA
1443	25.259	22.303	22.7801	3.04688	8.90352	0	chr10	47306810	47306941	132	10	intergenic	NA	NA	NA	NA	NA	NA	N	N	23.45	3.98	0.0021584	0.00473233	NA	0	NA
1444	17.9841	18.5445	18.7096	3.75001	3.60466	0	chr10	47307236	47307599	364	13	intergenic	NA	NA	NA	NA	NA	NA	N	N	18.41	2.45	0.00021703	0.00271966	NA	0	NA
1445	32.2241	42.5434	36.2718	8.70537	15.8434	2.58153	chr10	47349515	47349719	205	7	intergenic	NA	NA	NA	NA	NA	NA	N	N	37.01	9.04	0.0045438	0.00605184	NA	0	NA
1446	20.8534	17.2429	14.8308	3.23731	1.56202	3.38826	chr10	47367761	47367969	209	8	intergenic	NA	NA	NA	NA	NA	NA	N	N	17.64	2.73	0.00127679	0.0041096	NA	0	NA
1447	52.8677	58.6583	43.1576	11.9971	18.9395	4.67902	chr10	47744794	47744901	108	8	downstream2k	NA	NA	ENSSSCT00000012072	NA	NA	NA	N	N	51.56	11.87	0.0029034	0.00513172	ENSSSCT00000012072	1	CUBN	ENSG00000107611	CUBN
1448	20.4128	24.6558	29.5132	2.28516	3.7098	2.25884	chr10	48269580	48269667	88	8	intergenic	NA	NA	NA	NA	NA	NA	N	N	24.86	2.75	0.00116246	0.00400702	NA	0	NA
1449	58.9097	47.1476	48.4754	15.2344	15.8434	1.10637	chr10	48725756	48725862	107	7	intergenic	NA	NA	NA	NA	NA	NA	N	N	51.51	10.73	0.0025781	0.00497863	NA	0	NA
1450	53.1027	54.1461	40.8143	22.8516	21.5559	18.587	chr10	48861714	48861780	67	5	Intron	internal	NA	ENSSSCT00000012082	NA	NA	NA	N	N	49.35	21	0.0031421	0.00527247	ENSSSCT00000012082	1	CH242-21O2.1	ENSG00000260314	MRC1
1451	25.1415	22.6898	19.6953	8.53126	12.1838	10.068	chr10	49066422	49066479	58	5	intergenic	NA	NA	NA	NA	NA	NA	N	N	22.51	10.26	0.0029633	0.00517563	NA	0	NA
1452	24.8394	20.6271	28.3056	7.83484	12.7193	4.24109	chr10	49202703	49202831	129	7	intergenic	NA	NA	NA	NA	NA	NA	N	N	24.59	8.27	0.0078759	0.0081504	NA	0	NA
1453	11.161	15.0406	17.7969	0	1.82236	2.3664	chr10	49282965	49283068	104	6	intergenic	NA	NA	NA	NA	NA	NA	N	N	14.67	1.4	0.0029566	0.00517533	NA	0	NA
1454	19.4687	30.7564	20.3393	6.09376	4.23977	2.02835	chr10	49356465	49356562	98	7	intergenic	NA	NA	NA	NA	NA	NA	N	N	23.52	4.12	0.0070366	0.00755231	NA	0	NA
1455	16.9177	12.8919	14.4748	0.914064	2.81164	2.06522	chr10	49406149	49406344	196	5	intergenic	NA	NA	NA	NA	NA	NA	N	N	14.76	1.93	0.00058077	0.00342494	NA	0	NA
1456	23.3289	19.8904	21.8648	12.1875	13.3888	10.1417	chr10	49462697	49462831	135	7	intergenic	NA	NA	NA	NA	NA	NA	N	N	21.69	11.91	0.0020592	0.00468596	NA	0	NA
1457	22.4287	22.9711	23.7292	10.3871	3.12404	3.16824	chr10	49642358	49642520	163	11	Intron	internal	NA	ENSSSCT00000012085	NA	NA	NA	N	N	23.04	5.56	0.0020188	0.00465842	ENSSSCT00000012085	0	NA	ENSG00000241058	NSUN6
1458	19.9722	18.4784	15.6217	10.4102	5.98775	4.51768	chr10	49665177	49665320	144	6	Intron	internal	NA	ENSSSCT00000012085	NA	NA	NA	N	N	18.02	6.97	0.0071616	0.00763778	ENSSSCT00000012085	0	NA	ENSG00000241058	NSUN6
1459	41.2662	52.6957	39.4499	14.2823	14.6439	9.68074	chr10	49988721	49988952	232	8	intergenic	NA	NA	NA	NA	NA	NA	N	N	44.47	12.87	0.0020623	0.00468596	NA	0	NA
1460	50.1823	60.2237	51.5263	3.26451	10.9341	23.6026	chr10	50058444	50058506	63	7	intergenic	NA	NA	NA	NA	NA	NA	N	N	53.98	12.6	0.0035188	0.00548826	NA	0	NA
1461	23.8884	29.6514	33.2209	6.26303	10.2399	7.45776	chr10	51284879	51285090	212	9	Intron	internal	NA	ENSSSCT00000012091	NA	NA	NA	N	N	28.92	7.99	0.0021189	0.00470866	ENSSSCT00000012091	1	FAM171A1	ENSG00000148468	FAM171A1
1462	54.0425	58.5293	69.0521	11.8828	13.7458	6.45383	chr10	51306792	51306951	160	5	intergenic	NA	NA	NA	NA	NA	NA	N	N	60.54	10.69	0.00054496	0.00337798	NA	0	NA
1463	18.7974	14.1811	16.6105	7.6172	3.12404	0.86051	chr10	51312746	51312829	84	6	intergenic	NA	NA	NA	NA	NA	NA	N	N	16.53	3.87	0.0061151	0.00695665	NA	0	NA
1464	50.3222	40.8244	49.6337	2.28516	14.0582	4.30255	chr10	51314673	51314879	207	6	intergenic	NA	NA	NA	NA	NA	NA	N	N	46.93	6.88	0.00108206	0.00393577	NA	0	NA
1465	95.3968	95.4002	81.8659	30.4688	45.9234	4.13045	chr10	51319442	51319488	47	5	intergenic	NA	NA	NA	NA	NA	NA	N	N	90.89	26.84	0.0079037	0.00816586	NA	0	NA
1466	28.6367	34.647	36.0388	14.4727	19.9158	15.8119	chr10	51575308	51575516	209	8	Intron	internal	NA	ENSSSCT00000012093	NA	NA	NA	N	N	33.11	16.73	0.0042623	0.0058848	ENSSSCT00000012093	1	DCLRE1C	ENSG00000152457	DCLRE1C
1467	35.2451	32.2298	16.102	64.6374	69.8447	59.3752	chr10	51591512	51591763	252	7	Intron	internal	NA	ENSSSCT00000012093	NA	NA	NA	N	N	27.86	64.62	0.0052801	0.00647423	ENSSSCT00000012093	1	DCLRE1C	ENSG00000152457	DCLRE1C
1468	8.8952	5.70928	3.89838	23.7221	27.2238	35.0351	chr10	51738960	51739168	209	7	intergenic	NA	NA	NA	NA	NA	NA	N	N	6.17	28.66	0.0035179	0.00548826	NA	0	NA
1469	24.8674	22.9906	16.8082	1.26953	5.46707	0.430255	chr10	51817262	51817401	140	6	intergenic	NA	NA	NA	NA	NA	NA	N	N	21.56	2.39	0.0026818	0.00502803	NA	0	NA
1470	34.2661	30.9406	33.0232	12.6953	15.0995	18.501	chr10	51840087	51840273	187	6	intergenic	NA	NA	NA	NA	NA	NA	N	N	32.74	15.43	0.00087911	0.00375893	NA	0	NA
1471	58.0705	76.9832	62.2045	21.5458	36.3728	20.6522	chr10	51963798	51963956	159	7	intergenic	NA	NA	NA	NA	NA	NA	N	N	65.75	26.19	0.006725	0.00734131	NA	0	NA
1472	29.3709	35.637	28.0514	6.63785	10.0416	6.26943	chr10	52676118	52676254	137	14	Intron	internal	NA	ENSSSCT00000023554	NA	NA	NA	N	N	31.02	7.65	0.00088303	0.00375893	ENSSSCT00000023554	0	NA
1473	30.9374	24.9244	25.5089	13.9649	9.63246	6.45383	chr10	52683227	52683325	99	6	Intron	internal	NA	ENSSSCT00000023554	NA	NA	NA	N	N	27.12	10.02	0.0041229	0.00580928	ENSSSCT00000023554	0	NA
1474	27.9758	25.3004	39.3016	0	1.46439	2.58153	chr10	52791811	52792028	218	16	Intron	internal	NA	ENSSSCT00000012100	NA	NA	NA	N	N	30.86	1.35	0.0024785	0.00490992	ENSSSCT00000012100	0	NA	ENSG00000151474	FRMD4A
1475	12.14	20.1973	15.0285	0.253907	1.82236	0.645383	chr10	52825035	52825118	84	6	intergenic	NA	NA	NA	NA	NA	NA	N	N	15.79	0.91	0.0034595	0.005454	NA	0	NA
1476	62.7363	61.6234	60.035	35.6485	32.1776	25.5572	chr10	53059381	53059444	64	5	Intron	internal	NA	ENSSSCT00000012114	NA	NA	NA	N	N	61.46	31.13	0.0005813	0.00342494	ENSSSCT00000012114	1	MPP7	ENSG00000150054	MPP7
1477	22.7135	40.1082	38.3623	0	6.76876	3.72888	chr10	53511080	53511356	277	9	Intron	last	NA	ENSSSCT00000012113	NA	NA	NA	N	N	33.73	3.5	0.0067356	0.00735175	ENSSSCT00000012113	0	NA	ENSG00000169126	ARMC4
1478	23.6142	22.0452	16.6105	3.04688	0	0	chr10	53619207	53619329	123	10	intergenic	NA	NA	NA	NA	NA	NA	N	N	20.76	1.02	0.00110174	0.00396704	NA	0	NA
1479	50.0481	65.7488	40.577	10.9688	8.12251	16.78	chr10	54197393	54197478	86	5	downstream2k	NA	NA	ENSSSCT00000012108	NA	NA	NA	N	N	52.12	11.96	0.0066567	0.0072982	ENSSSCT00000012108	0	NA	ENSG00000107897	ACBD5
1480	76.247	74.1286	57.6621	27.4219	23.2741	8.13182	chr10	54307976	54308087	112	10	Intron	internal	NA	ENSSSCT00000012106	NA	NA	NA	N	N	69.35	19.61	0.0038992	0.00568164	ENSSSCT00000012106	1	ABI1	ENSG00000136754	ABI1
1481	13.091	15.102	14.068	2.61161	3.79348	5.71625	chr10	54376450	54376607	158	7	Intron	internal	NA	ENSSSCT00000028862	NA	NA	NA	N	N	14.09	4.04	0.00072491	0.00355748	ENSSSCT00000028862	1	APBB1IP	ENSG00000077420	APBB1IP
1482	21.1471	21.9163	25.6572	8.75978	10.9341	7.26056	chr10	54621134	54621228	95	8	Intron	last	NA	ENSSSCT00000012104	NA	NA	NA	N	N	22.91	8.98	0.00136255	0.00417266	ENSSSCT00000012104	1	GAD2	ENSG00000136750	GAD2
1483	34.6577	32.4447	27.2886	8.88673	4.9464	13.9833	chr10	54706088	54706260	173	6	intergenic	NA	NA	NA	NA	NA	NA	N	N	31.46	9.27	0.0028641	0.0051136	NA	0	NA
1484	25.1751	23.2055	28.9836	7.39957	11.1573	5.16306	chr10	54774167	54774300	134	7	intergenic	NA	NA	NA	NA	NA	NA	N	N	25.79	7.91	0.00183705	0.00452678	NA	0	NA
1485	22.7135	32.4447	27.0909	3.55469	1.30168	10.111	chr10	54855143	54855312	170	6	Intron	internal	NA	ENSSSCT00000012103	NA	NA	NA	N	N	27.42	4.99	0.0043632	0.00594552	ENSSSCT00000012103	1	MYO3A	ENSG00000095777	MYO3A
1486	54.1894	48.667	39.8948	19.6143	19.33	5.00172	chr10	54858490	54858659	170	8	Intron	internal	NA	ENSSSCT00000012103	NA	NA	NA	N	N	47.58	14.65	0.0066577	0.0072982	ENSSSCT00000012103	1	MYO3A	ENSG00000095777	MYO3A
1487	46.0536	43.5747	46.272	23.461	19.6815	20.3941	chr10	55098668	55098757	90	5	intergenic	NA	NA	NA	NA	NA	NA	N	N	45.3	21.18	7.7892e-05	0.00230871	NA	0	NA
1488	0	0	4.74585	12.4052	12.9425	15.3048	chr10	55180690	55180899	210	7	Intron	last	NA	ENSSSCT00000012102	NA	NA	NA	N	N	1.58	13.55	0.0027408	0.00505514	ENSSSCT00000012102	1	GPR158	ENSG00000151025	GPR158
1489	34.7752	35.7106	27.6446	8.68361	6.24808	2.1943	chr10	55557415	55557658	244	10	intergenic	NA	NA	NA	NA	NA	NA	N	N	32.71	5.71	0.00104319	0.00390091	NA	0	NA
1490	24.2569	32.609	23.8688	12.1875	7.71822	2.96117	chr10	55664998	55665215	218	17	intergenic	NA	NA	NA	NA	NA	NA	N	N	26.91	7.62	0.007798	0.00808929	NA	0	NA
1491	2.11471	4.38325	7.83065	14.625	15.9326	18.3289	chr10	55744177	55744262	86	5	intergenic	NA	NA	NA	NA	NA	NA	N	N	4.78	16.3	0.0043801	0.00595245	NA	0	NA
1492	33.5668	23.0213	28.8141	11.0993	8.2564	10.1417	chr10	55901348	55901441	94	7	intergenic	NA	NA	NA	NA	NA	NA	N	N	28.47	9.83	0.0041416	0.0058185	NA	0	NA
1493	73.7537	61.165	55.7637	14.5573	23.951	19.5049	chr10	56208268	56208448	181	9	Intron	internal	NA	ENSSSCT00000012119	NA	NA	NA	N	N	63.56	19.34	0.00178181	0.00448719	ENSSSCT00000012119	1	KIAA1217	ENSG00000120549	KIAA1217
1494	80.9169	73.6451	85.277	15.9961	34.1692	1.29077	chr10	56344714	56344911	198	8	intergenic	NA	NA	NA	NA	NA	NA	N	N	79.95	17.15	0.0034008	0.00542644	NA	0	NA
1495	114.194	94.111	110.341	57.8907	41.8622	57.8263	chr10	56406257	56406359	103	5	intergenic	NA	NA	NA	NA	NA	NA	N	N	106.22	52.53	0.0027401	0.00505514	NA	0	NA
1496	71.0124	70.1894	86.2162	43.5027	46.1664	41.0177	chr10	56683260	56683422	163	9	downstream2k	NA	NA	ENSSSCT00000020062	NA	NA	NA	N	N	75.81	43.56	0.0040008	0.00573992	ENSSSCT00000020062	0	NA	ENSG00000252986	AC147651.2
1496	71.0124	70.1894	86.2162	43.5027	46.1664	41.0177	chr10	56683260	56683422	163	9	Intron	first	NA	ENSSSCT00000024429	NA	NA	NA	N	N	75.81	43.56	0.0040008	0.00573992	ENSSSCT00000024429	0	NA
1497	67.8049	64.828	64.7469	13.0581	18.5211	20.0991	chr10	56699006	56699203	198	7	intergenic	NA	NA	NA	NA	NA	NA	N	N	65.79	17.23	3.6426e-05	0.00201028	NA	0	NA
1498	5.40425	10.8292	11.6273	26.5079	23.4303	21.4267	chr10	56806614	56806698	85	5	intergenic	NA	NA	NA	NA	NA	NA	N	N	9.29	23.79	0.0040822	0.00578197	NA	0	NA
1499	31.2311	23.2055	28.574	6.47462	2.60337	0.537819	chr10	57444395	57444609	215	12	intergenic	NA	NA	NA	NA	NA	NA	N	N	27.67	3.21	0.00112415	0.00398911	NA	0	NA
1500	46.2886	57.2401	56.2383	27.4219	16.245	11.875	chr10	58049822	58049866	45	5	Intron	internal	NA	ENSSSCT00000012125	NA	NA	NA	N	N	53.26	18.51	0.0039041	0.00568164	ENSSSCT00000012125	1	PIP4K2A	ENSG00000150867	PIP4K2A
1500	46.2886	57.2401	56.2383	27.4219	16.245	11.875	chr10	58049822	58049866	45	5	Intron	internal	NA	ENSSSCT00000012126	NA	NA	NA	N	N	53.26	18.51	0.0039041	0.00568164	ENSSSCT00000012126	1	PIP4K2A	ENSG00000150867	PIP4K2A
1501	83.6652	59.487	66.6114	8.92301	7.0291	13.8296	chr10	58502260	58502429	170	14	intergenic	NA	NA	NA	NA	NA	NA	N	N	69.92	9.93	0.00129684	0.00413006	NA	0	NA
1502	65.6231	78.0882	67.6283	9.35828	2.9009	6.08504	chr10	58504419	58504591	173	7	intergenic	NA	NA	NA	NA	NA	NA	N	N	70.45	6.11	0.000117638	0.00250193	NA	0	NA
1503	40.5319	41.6839	38.7578	4.82423	10.6738	10.111	chr10	58553881	58554071	191	6	intergenic	NA	NA	NA	NA	NA	NA	N	N	40.32	8.54	0.000100318	0.00242775	NA	0	NA
1504	67.3574	65.5339	81.0749	106.641	120.276	103.046	chr10	58715081	58715157	77	6	Intron	internal	NA	ENSSSCT00000030126	NA	NA	NA	N	N	71.32	109.99	0.0057586	0.00673704	ENSSSCT00000030126	1	DNAJC1	ENSG00000136770	DNAJC1
1505	11.7484	11.8606	10.2036	4.87501	4.99847	2.58153	chr10	58974777	58974824	48	5	intergenic	NA	NA	NA	NA	NA	NA	N	N	11.27	4.15	0.00169968	0.00444028	NA	0	NA
1506	16.2799	17.4962	16.9495	28.9454	29.2321	33.9287	chr10	59001994	59002211	218	7	intergenic	NA	NA	NA	NA	NA	NA	N	N	16.91	30.7	0.00112405	0.00398911	NA	0	NA
1507	22.7918	20.8849	21.119	39.3048	33.4273	42.3371	chr10	59028527	59028608	82	5	intergenic	NA	NA	NA	NA	NA	NA	N	N	21.6	38.36	0.0033557	0.0053924	NA	0	NA
1508	20.168	22.5609	25.7067	12.9492	7.54977	4.94793	chr10	59125185	59125282	98	6	intergenic	NA	NA	NA	NA	NA	NA	N	N	22.81	8.48	0.0073438	0.00775733	NA	0	NA
1509	46.2103	59.088	56.1592	26.1524	20.0459	12.4774	chr10	59518605	59518728	124	6	intergenic	NA	NA	NA	NA	NA	NA	N	N	53.82	19.56	0.0035018	0.00548095	NA	0	NA
1510	24.1681	28.5464	29.4921	13.9286	9.81842	7.3758	chr10	59610296	59610430	135	7	Intron	internal	NA	ENSSSCT00000012137	NA	NA	NA	N	N	27.4	10.37	0.0024988	0.00492256	ENSSSCT00000012137	1	NEBL	ENSG00000078114	NEBL
1511	26.0814	31.4563	23.2547	8.07423	5.31087	5.03399	chr10	59671906	59672115	210	10	Intron	internal	NA	ENSSSCT00000012137	NA	NA	NA	N	N	26.93	6.14	0.00131706	0.00414407	ENSSSCT00000012137	1	NEBL	ENSG00000078114	NEBL
1512	8.45883	10.3135	12.5765	2.13282	1.56202	3.8723	chr10	59739863	59739919	57	5	intergenic	NA	NA	NA	NA	NA	NA	N	N	10.45	2.52	0.0045368	0.00605184	NA	0	NA
1513	7.51896	8.50867	3.55939	34.7344	47.4854	41.3045	chr10	59924831	59924935	105	5	intergenic	NA	NA	NA	NA	NA	NA	N	N	6.53	41.17	0.00095944	0.00385083	NA	0	NA
1514	6.57909	6.44596	2.84751	12.7969	13.4334	14.7147	chr10	60519465	60519560	96	5	intergenic	NA	NA	NA	NA	NA	NA	N	N	5.29	13.65	0.0034221	0.00544053	NA	0	NA
1515	14.333	8.76651	17.0851	29.5547	29.9908	38.2067	chr10	60567961	60568011	51	5	intergenic	NA	NA	NA	NA	NA	NA	N	N	13.39	32.58	0.0067619	0.00736626	NA	0	NA
1516	19.7764	17.4041	19.7744	9.64845	10.6738	10.3261	chr10	61526221	61526259	39	6	intergenic	NA	NA	NA	NA	NA	NA	N	N	18.98	10.22	0.00048435	0.00330247	NA	0	NA
1517	27.8604	28.9147	35.2549	1.52344	4.90921	0	chr10	61782465	61782577	113	7	Intron	internal	NA	ENSSSCT00000012149	NA	NA	NA	N	N	30.68	2.14	0.00047583	0.00330247	ENSSSCT00000012149	1	NRP1	ENSG00000099250	NRP1
1517	27.8604	28.9147	35.2549	1.52344	4.90921	0	chr10	61782465	61782577	113	7	Intron	internal	NA	ENSSSCT00000033235	NA	NA	NA	N	N	30.68	2.14	0.00047583	0.00330247	ENSSSCT00000033235	1	NRP1	ENSG00000099250	NRP1
1517	27.8604	28.9147	35.2549	1.52344	4.90921	0	chr10	61782465	61782577	113	7	Intron	internal	NA	ENSSSCT00000034108	NA	NA	NA	N	N	30.68	2.14	0.00047583	0.00330247	ENSSSCT00000034108	1	NRP1	ENSG00000099250	NRP1
1517	27.8604	28.9147	35.2549	1.52344	4.90921	0	chr10	61782465	61782577	113	7	Intron	internal	NA	ENSSSCT00000034324	NA	NA	NA	N	N	30.68	2.14	0.00047583	0.00330247	ENSSSCT00000034324	1	NRP1	ENSG00000099250	NRP1
1517	27.8604	28.9147	35.2549	1.52344	4.90921	0	chr10	61782465	61782577	113	7	Intron	internal	NA	ENSSSCT00000035186	NA	NA	NA	N	N	30.68	2.14	0.00047583	0.00330247	ENSSSCT00000035186	1	NRP1	ENSG00000099250	NRP1
1517	27.8604	28.9147	35.2549	1.52344	4.90921	0	chr10	61782465	61782577	113	7	Intron	internal	NA	ENSSSCT00000035993	NA	NA	NA	N	N	30.68	2.14	0.00047583	0.00330247	ENSSSCT00000035993	1	NRP1	ENSG00000099250	NRP1
1518	45.1138	55.951	65.4927	15.2344	8.74732	8.51905	chr10	62126287	62126429	143	5	intergenic	NA	NA	NA	NA	NA	NA	N	N	55.52	10.83	0.0020639	0.00468596	NA	0	NA
1519	9.79031	10.0987	14.0398	1.26953	0	1.93615	chr10	62408507	62408590	84	6	intergenic	NA	NA	NA	NA	NA	NA	N	N	11.31	1.07	0.0022979	0.0048288	NA	0	NA
1520	48.916	60.9436	51.2336	14.4034	17.3242	8.44865	chr10	62430771	62431081	311	11	intergenic	NA	NA	NA	NA	NA	NA	N	N	53.7	13.39	0.00087567	0.00375893	NA	0	NA
1521	36.7556	35.4528	37.4583	4.67914	1.00416	6.73042	chr10	62572610	62572946	337	14	intergenic	NA	NA	NA	NA	NA	NA	N	N	36.56	4.14	5.6438e-05	0.00221928	NA	0	NA
1522	24.4758	20.8419	18.7856	10.1563	5.20674	0.645383	chr10	62588844	62588928	85	6	intergenic	NA	NA	NA	CGIshore	intergenic	NA	N	Y	21.37	5.34	0.0075239	0.00788438	NA	0	NA
1523	51.3404	47.1844	42.3567	11.8828	17.6508	4.00137	chr10	63267122	63267275	154	10	intergenic	NA	NA	NA	NA	NA	NA	N	N	46.96	11.18	0.00163936	0.00439261	NA	0	NA
1524	72.0567	75.2029	61.696	17.7735	32.2818	31.1935	chr10	63358398	63358575	178	6	intergenic	NA	NA	NA	NA	NA	NA	N	N	69.65	27.08	0.0023568	0.00485005	NA	0	NA
1525	4.69935	1.8417	4.74585	14.3639	12.4962	11.0637	chr10	64279511	64279605	95	7	intergenic	NA	NA	NA	CGIshore	intergenic	NA	N	Y	3.76	12.64	0.0028011	0.00508136	NA	0	NA
1526	76.495	74.0569	90.0393	17.6042	35.9265	24.8114	chr10	64848054	64848294	241	9	intergenic	NA	NA	NA	NA	NA	NA	N	N	80.2	26.11	0.00175992	0.00447926	NA	0	NA
1527	11.5134	15.2125	12.1019	6.09376	3.74885	5.93752	chr10	64920930	64921080	151	5	Intron	internal	NA	ENSSSCT00000026201	NA	NA	NA	N	N	12.94	5.26	0.0050249	0.00633052	ENSSSCT00000026201	0	NA
1528	20.2072	20.6271	27.0513	7.00782	7.81011	3.35599	chr10	65100019	65100079	61	5	intergenic	NA	NA	NA	NA	NA	NA	N	N	22.63	6.06	0.0031245	0.00526203	NA	0	NA
1529	49.2126	46.4109	38.7578	14.5573	17.7029	6.88408	chr10	65231364	65231626	263	9	intergenic	NA	NA	NA	NA	NA	NA	N	N	44.79	13.05	0.0020985	0.00470416	NA	0	NA
1530	45.6229	41.469	53.984	10.918	21.8683	11.4018	chr10	65303614	65303740	127	6	intergenic	NA	NA	NA	NA	NA	NA	N	N	47.03	14.73	0.0032551	0.00533876	NA	0	NA
1531	4.93432	7.99299	4.50856	13.1016	11.2466	14.7147	chr10	65597243	65597403	161	5	Exon	internal	NA	ENSSSCT00000012163	NA	NA	NA	N	N	5.81	13.02	0.0083362	0.00851414	ENSSSCT00000012163	0	NA	ENSG00000065665	SEC61A2
1532	15.2729	18.0487	15.1867	3.04688	8.12251	5.42121	chr10	65871786	65871877	92	5	intergenic	NA	NA	NA	NA	NA	NA	N	N	16.17	5.53	0.0036374	0.00555745	NA	0	NA
1533	50.6858	47.3318	49.1534	27.6396	28.7858	32.4535	chr10	66119962	66120048	87	7	intergenic	NA	NA	NA	NA	NA	NA	N	N	49.06	29.63	0.00037538	0.00314522	NA	0	NA
1534	71.4973	51.936	63.2215	9.35828	4.23977	21.2054	chr10	66334125	66334412	288	7	intergenic	NA	NA	NA	NA	NA	NA	N	N	62.22	11.6	0.002604	0.00498701	NA	0	NA
1535	17.0351	22.7757	13.8421	60.4298	52.588	42.5953	chr10	66346055	66346101	47	6	intergenic	NA	NA	NA	NA	NA	NA	N	N	17.88	51.87	0.0041967	0.00585121	NA	0	NA
1536	40.5319	34.3785	45.2833	11.6797	14.3185	19.1464	chr10	66368691	66368803	113	6	Intron	internal	NA	ENSSSCT00000012171	NA	NA	NA	N	N	40.06	15.05	0.0028625	0.0051136	ENSSSCT00000012171	1	CELF2	ENSG00000048740	CELF2
1537	82.5184	79.8685	90.5101	34.9666	23.5791	9.95733	chr10	66543689	66544153	465	21	intergenic	NA	NA	NA	NA	NA	NA	N	N	84.3	22.83	0.00147758	0.00428263	NA	0	NA
1538	12.7927	16.6163	15.5558	0	5.3803	2.29469	chr10	66566186	66566359	174	9	intergenic	NA	NA	NA	NA	NA	NA	N	N	14.99	2.56	0.0029979	0.00519385	NA	0	NA
1539	84.2359	57.1112	77.476	22.3946	19.0567	29.0422	chr10	66757740	66758006	267	10	intergenic	NA	NA	NA	NA	NA	NA	N	N	72.94	23.5	0.004661	0.00611914	NA	0	NA
1540	40.2536	40.7113	46.7716	10.2632	10.5231	2.10599	chr10	66770004	66770328	325	19	intergenic	NA	NA	NA	NA	NA	NA	N	N	42.58	7.63	0.00054369	0.00337798	NA	0	NA
1541	8.22386	9.66894	14.2375	48.7501	46.6003	35.2809	chr10	66772596	66772710	115	6	intergenic	NA	NA	NA	NA	NA	NA	N	N	10.71	43.54	0.00196098	0.00462221	NA	0	NA
1542	84.8494	91.9624	80.8112	44.6876	26.5544	45.607	chr10	66870342	66870718	377	9	intergenic	NA	NA	NA	CGIshore	intergenic	NA	N	Y	85.87	38.95	0.0025837	0.00497863	NA	0	NA
1543	6.57909	3.60974	5.22043	13.4063	11.559	14.7147	chr10	66898898	66899094	197	5	intergenic	NA	NA	NA	NA	NA	NA	N	N	5.14	13.23	0.0029791	0.00518754	NA	0	NA
1544	4.3469	7.47732	8.54253	20.8711	15.9326	22.9756	chr10	67043846	67044180	335	10	intergenic	NA	NA	NA	NA	NA	NA	N	N	6.79	19.93	0.0057363	0.00672441	NA	0	NA
1545	30.5458	35.9362	39.8948	9.90236	15.8155	15.9732	chr10	67171160	67171404	245	8	intergenic	NA	NA	NA	NA	NA	NA	N	N	35.46	13.9	0.0030559	0.00522779	NA	0	NA
1546	72.3364	65.933	83.5608	21.7634	8.03325	25.8153	chr10	67188229	67188464	236	7	intergenic	NA	NA	NA	NA	NA	NA	N	N	73.94	18.54	0.00174248	0.00446671	NA	0	NA
1547	100.684	58.9161	78.8997	9.14064	1.24962	0	chr10	67387134	67387519	386	10	intergenic	NA	NA	NA	NA	NA	NA	N	N	79.5	3.46	0.00358	0.00552436	NA	0	NA
1548	39.4745	27.3309	35.8312	11.5781	6.24808	3.8723	chr10	67388277	67388361	85	5	intergenic	NA	NA	NA	NA	NA	NA	N	N	34.21	7.23	0.003179	0.00529044	NA	0	NA
1549	26.8255	39.3204	49.6337	5.58595	2.08269	4.30255	chr10	67698973	67699205	233	6	intergenic	NA	NA	NA	NA	NA	NA	N	N	38.59	3.99	0.0065809	0.00724769	NA	0	NA
1550	15.9778	15.7281	15.1867	2.4375	3.12404	4.90491	chr10	67811037	67811178	142	5	intergenic	NA	NA	NA	NA	NA	NA	N	N	15.63	3.49	9.7595e-05	0.00242775	NA	0	NA
1551	12.4533	17.533	14.7121	3.65626	4.68606	6.45383	chr10	67872009	67872125	117	5	intergenic	NA	NA	NA	NA	NA	NA	N	N	14.9	4.93	0.004058	0.00577173	NA	0	NA
1552	17.4268	18.9082	10.4804	4.06251	1.56202	0	chr10	67901129	67901286	158	6	intergenic	NA	NA	NA	NA	NA	NA	N	N	15.61	1.87	0.0085826	0.00870803	NA	0	NA
1553	108.281	92.7144	103.42	47.6075	23.951	5.59332	chr10	67983319	67983537	219	12	intergenic	NA	NA	NA	NA	NA	NA	N	N	101.47	25.72	0.0043206	0.00592097	NA	0	NA
1554	89.2877	74.4048	100.849	31.9922	27.6701	38.1698	chr10	67989179	67989378	200	7	intergenic	NA	NA	NA	NA	NA	NA	N	N	88.18	32.61	0.0025188	0.00493195	NA	0	NA
1555	55.0705	45.2829	52.5009	24.9463	15.2297	11.7782	chr10	68897338	68897443	106	8	intergenic	NA	NA	NA	NA	NA	NA	N	N	50.95	17.32	0.0023801	0.00486174	NA	0	NA
1556	53.6509	48.9893	55.9615	27.4219	25.513	8.6051	chr10	68927614	68927701	88	6	intergenic	NA	NA	NA	NA	NA	NA	N	N	52.87	20.51	0.0068974	0.00745805	NA	0	NA
1557	19.0324	18.8222	16.8478	3.04688	9.05972	3.61414	chr10	69078018	69078104	87	5	intergenic	NA	NA	NA	NA	NA	NA	N	N	18.23	5.24	0.0031153	0.00526196	NA	0	NA
1558	33.2479	34.9371	29.8988	10.0547	18.2756	6.84106	chr10	69155193	69155325	133	10	intergenic	NA	NA	NA	NA	NA	NA	N	N	32.69	11.72	0.0048394	0.00622969	NA	0	NA
1559	62.1195	74.2897	72.9674	23.4229	34.1692	29.5263	chr10	69175176	69175358	183	8	intergenic	NA	NA	NA	NA	NA	NA	N	N	69.79	29.04	0.00119543	0.00402816	NA	0	NA
1560	42.7641	31.4563	46.7466	9.75002	5.31087	10.3261	chr10	69184290	69184343	54	5	intergenic	NA	NA	NA	NA	NA	NA	N	N	40.32	8.46	0.0027752	0.00506502	NA	0	NA
1561	63.8328	55.865	58.5321	36.5626	24.4717	16.9951	chr10	69495009	69495111	103	6	intergenic	NA	NA	NA	NA	NA	NA	N	N	59.41	26.01	0.0056194	0.00665841	NA	0	NA
1562	17.3876	20.3692	20.6444	30.1641	32.1776	30.7202	chr10	69771668	69771751	84	5	Intron	first	NA	ENSSSCT00000012181	NA	NA	NA	N	N	19.47	31.02	0.00065878	0.00350462	ENSSSCT00000012181	0	NA	ENSG00000123243	ITIH5
1563	70.2292	76.0624	61.8279	35.7162	12.8433	18.501	chr10	69866790	69867022	233	9	intergenic	NA	NA	NA	NA	NA	NA	N	N	69.37	22.35	0.004236	0.00587159	NA	0	NA
1564	100.047	107.139	79.493	34.558	3.20625	3.53262	chr10	69884726	69884999	274	19	intergenic	NA	NA	NA	NA	NA	NA	N	N	95.56	13.77	0.0035417	0.00549786	NA	0	NA
1565	28.3919	27.073	32.2322	17.2657	11.9755	16.78	chr10	69936463	69936571	109	6	intergenic	NA	NA	NA	NA	NA	NA	N	N	29.23	15.34	0.003735	0.00560089	NA	0	NA
1566	54.9824	75.8045	57.8993	23.7657	10.6217	18.587	chr10	69976573	69976708	136	5	intergenic	NA	NA	NA	NA	NA	NA	N	N	62.9	17.66	0.0038999	0.00568164	NA	0	NA
1567	160.757	129.349	137.036	37.3243	74.7167	36.1414	chr10	70077725	70077850	126	6	Intron	first	NA	ENSSSCT00000031908	CGIshore	intragenic	ENSSSCT00000031908	N	Y	142.38	49.39	0.0041754	0.00583966	ENSSSCT00000031908	0	NA
1568	58.5886	61.3207	69.1759	29.1441	24.3811	37.7689	chr10	70088101	70088650	550	23	Intron	last	NA	ENSSSCT00000031908	CGIshore	transcript	ENSSSCT00000031908	N	Y	63.03	30.43	0.002944	0.00516271	ENSSSCT00000031908	0	NA
1569	52.6327	50.0207	50.0687	9.75002	14.683	2.32338	chr10	70108894	70108991	98	5	intergenic	NA	NA	NA	NA	NA	NA	N	N	50.91	8.92	0.00034084	0.00303326	NA	0	NA
1570	0.534017	5.85997	4.20655	22.9901	38.4825	29.6876	chr10	70111275	70111465	191	11	intergenic	NA	NA	NA	NA	NA	NA	N	N	3.53	30.39	0.0048392	0.00622969	NA	0	NA
1571	94.6583	87.2967	76.1031	47.8795	40.8357	51.815	chr10	70117393	70117518	126	7	intergenic	NA	NA	NA	NA	NA	NA	N	N	86.02	46.84	0.0033604	0.0053924	NA	0	NA
1572	97.008	109.213	108.138	41.3505	64.7123	37.4322	chr10	70133637	70133789	153	7	intergenic	NA	NA	NA	NA	NA	NA	N	N	104.79	47.83	0.0036988	0.00558142	NA	0	NA
1573	59.9167	74.988	75.5381	26.9141	37.2282	24.5245	chr10	70141047	70141095	49	6	intergenic	NA	NA	NA	NA	NA	NA	N	N	70.15	29.56	0.003223	0.0053145	NA	0	NA
1574	92.5411	94.2102	104.591	32.6954	51.1862	14.6949	chr10	70155158	70155411	254	13	Intron	last	NA	ENSSSCT00000026286	CGIshore	intragenic	ENSSSCT00000026286	N	Y	97.11	32.86	0.0045578	0.00606177	ENSSSCT00000026286	1	SFMBT2
1575	54.7474	44.0904	40.3397	10.9688	18.1194	5.67937	chr10	70156084	70156211	128	5	Intron	last	NA	ENSSSCT00000026286	CGIshore	intragenic	ENSSSCT00000026286	N	Y	46.39	11.59	0.0034615	0.00545484	ENSSSCT00000026286	1	SFMBT2
1576	13.6575	14.9869	12.1612	0.95215	1.95253	2.25884	chr10	70197565	70197840	276	8	intergenic	NA	NA	NA	NA	NA	NA	N	N	13.6	1.72	0.00019786	0.00266139	NA	0	NA
1577	48.1683	49.9102	40.8482	23.2869	23.2072	11.6169	chr10	70200007	70200153	147	7	intergenic	NA	NA	NA	NA	NA	NA	N	N	46.31	19.37	0.0048378	0.00622969	NA	0	NA
1578	68.5678	71.8432	71.727	7.6172	14.3422	4.34167	chr10	70234754	70234977	224	11	intergenic	NA	NA	NA	NA	NA	NA	N	N	70.71	8.77	3.9301e-05	0.00201028	NA	0	NA
1579	20.6771	23.979	21.5936	10.6641	14.3706	13.424	chr10	70255236	70255269	34	5	intergenic	NA	NA	NA	NA	NA	NA	N	N	22.08	12.82	0.0033615	0.0053924	NA	0	NA
1580	74.4847	91.2748	99.6628	43.5704	40.6126	21.4267	chr10	70352699	70352754	56	5	intergenic	NA	NA	NA	NA	NA	NA	N	N	88.47	35.2	0.006299	0.00706636	NA	0	NA
1581	40.9515	43.6484	44.7466	8.2701	8.47954	13.4608	chr10	70362008	70362178	171	7	intergenic	NA	NA	NA	NA	NA	NA	N	N	43.12	10.07	8.2233e-05	0.00230871	NA	0	NA
1582	13.5759	13.0352	19.7744	0	0.173558	1.14735	chr10	70376616	70376819	204	9	intergenic	NA	NA	NA	NA	NA	NA	N	N	15.46	0.44	0.0023752	0.00486174	NA	0	NA
1583	37.0074	31.5852	37.1758	3.30079	6.50842	3.65717	chr10	70551722	70551873	152	6	Intron	first	NA	ENSSSCT00000012183	NA	NA	NA	N	N	35.26	4.49	0.000122898	0.00250193	ENSSSCT00000012183	1	PRKCQ	ENSG00000065675	PRKCQ
1584	50.518	40.5175	45.594	24.1574	22.984	14.5672	chr10	70610707	70610887	181	7	Intron	internal	NA	ENSSSCT00000012183	NA	NA	NA	N	N	45.54	20.57	0.0039385	0.00570119	ENSSSCT00000012183	1	PRKCQ	ENSG00000065675	PRKCQ
1585	29.7066	32.9665	35.5939	16.3226	8.2564	5.34746	chr10	70650146	70650275	130	7	Intron	internal	NA	ENSSSCT00000012183	NA	NA	NA	N	N	32.76	9.98	0.0035224	0.00548826	ENSSSCT00000012183	1	PRKCQ	ENSG00000065675	PRKCQ
1586	4.69935	11.3879	10.6782	23.3594	21.8683	26.6758	chr10	70726248	70726441	194	6	intergenic	NA	NA	NA	NA	NA	NA	N	N	8.92	23.97	0.0041428	0.0058185	NA	0	NA
1587	39.3571	30.9406	41.5262	10.1563	17.7029	17.2102	chr10	70856630	70856724	95	6	intergenic	NA	NA	NA	CGIshore	intergenic	NA	N	Y	37.27	15.02	0.0053229	0.00649955	NA	0	NA
1588	52.4761	50.2785	53.5885	30.4688	23.17	17.2102	chr10	70870507	70870582	76	6	intergenic	NA	NA	NA	NA	NA	NA	N	N	52.11	23.62	0.00196352	0.00462317	NA	0	NA
1589	21.0165	12.1757	19.1152	37.2396	39.2241	40.0137	chr10	70920557	70920735	179	9	intergenic	NA	NA	NA	NA	NA	NA	N	N	17.44	38.83	0.00159995	0.00436196	NA	0	NA
1590	63.2063	43.3169	56.001	16.7578	18.1194	3.09784	chr10	71266492	71266587	96	5	intergenic	NA	NA	NA	NA	NA	NA	N	N	54.17	12.66	0.0052994	0.00648727	NA	0	NA
1591	23.7317	17.0173	25.3903	6.70314	3.74885	3.35599	chr10	71508893	71508940	48	5	intergenic	NA	NA	NA	NA	NA	NA	N	N	22.05	4.6	0.0032428	0.0053299	NA	0	NA
1592	75.1896	76.9218	89.9734	23.3594	49.464	35.7112	chr10	71848274	71848346	73	6	downstream2k	NA	NA	ENSSSCT00000012199	NA	NA	NA	N	N	80.69	36.18	0.0073806	0.00778285	ENSSSCT00000012199	0	NA	ENSG00000187134	AKR1C1
1593	10.5735	7.73515	13.0511	0.870537	1.56202	2.58153	chr10	71858760	71858913	154	7	intergenic	NA	NA	NA	NA	NA	NA	N	N	10.45	1.67	0.0055405	0.00661326	NA	0	NA
1594	38.2997	70.3899	70.4758	12.1875	0	0	chr10	72104811	72104891	81	5	Intron	last	NA	ENSSSCT00000012203	NA	NA	NA	N	N	59.72	4.06	0.0082836	0.00847019	ENSSSCT00000012203	1	AKR1C3
1594	38.2997	70.3899	70.4758	12.1875	0	0	chr10	72104811	72104891	81	5	Intron	last	NA	ENSSSCT00000012213	NA	NA	NA	N	N	59.72	4.06	0.0082836	0.00847019	ENSSSCT00000012213	1	AKR1C3
1595	28.4898	34.647	35.0006	11.9971	16.5965	6.29248	chr10	72149056	72149180	125	8	intergenic	NA	NA	NA	NA	NA	NA	N	N	32.71	11.63	0.0044786	0.00601864	NA	0	NA
1596	68.1406	56.4022	68.3699	111.211	136.872	140.855	chr10	72154090	72154240	151	8	intergenic	NA	NA	NA	NA	NA	NA	N	N	64.3	129.65	0.0029375	0.00516271	NA	0	NA
1597	99.8612	80.6462	103.486	36.224	55.365	31.9823	chr10	72170209	72170355	147	9	intergenic	NA	NA	NA	NA	NA	NA	N	N	94.66	41.19	0.0061019	0.00694775	NA	0	NA
1598	123.358	113.449	127.663	78.6095	68.1041	57.8263	chr10	72227979	72228048	70	5	intergenic	NA	NA	NA	NA	NA	NA	N	N	121.49	68.18	0.00189865	0.00457943	NA	0	NA
1599	38.137	46.8076	46.272	7.26564	11.6551	16.4821	chr10	72379698	72380273	576	13	intergenic	NA	NA	NA	NA	NA	NA	N	N	43.74	11.8	0.00117621	0.00401961	NA	0	NA
1600	102.407	113.234	94.5215	59.922	63.0015	61.3114	chr10	72458378	72458436	59	6	intergenic	NA	NA	NA	NA	NA	NA	N	N	103.39	61.41	0.00157966	0.0043482	NA	0	NA
1601	128.762	129.177	108.443	59.7189	61.856	36.9159	chr10	72458482	72458572	91	5	intergenic	NA	NA	NA	NA	NA	NA	N	N	122.13	52.83	0.002742	0.00505514	NA	0	NA
1602	48.5208	47.7001	43.8991	11.5781	16.8698	11.4878	chr10	72461584	72461810	227	10	intergenic	NA	NA	NA	NA	NA	NA	N	N	46.71	13.31	0.000123057	0.00250193	NA	0	NA
1603	45.1138	52.3412	43.8991	60.9376	64.0429	66.8616	chr10	72521106	72521170	65	5	intergenic	NA	NA	NA	NA	NA	NA	N	N	47.12	63.95	0.0058595	0.00680332	NA	0	NA
1604	61.5951	46.5951	50.3399	76.172	84.3491	85.9281	chr10	72558979	72559191	213	7	intergenic	NA	NA	NA	NA	NA	NA	N	N	52.84	82.15	0.0056968	0.00670677	NA	0	NA
1605	11.2784	9.79786	8.77982	21.6329	17.807	21.1686	chr10	72582768	72582889	122	5	intergenic	NA	NA	NA	CGIshore	intergenic	NA	N	Y	9.95	20.2	0.0018827	0.0045617	NA	0	NA
1606	28.1961	28.3622	36.3057	0.304688	11.559	3.35599	chr10	72674521	72674630	110	5	intergenic	NA	NA	NA	NA	NA	NA	N	N	30.95	5.07	0.0038219	0.00563896	NA	0	NA
1607	60.6216	70.6477	66.2046	25.8985	37.4885	20.9104	chr10	72777448	72777521	74	5	intergenic	NA	NA	NA	NA	NA	NA	N	N	65.82	28.1	0.002704	0.00503789	NA	0	NA
1608	6.81406	4.89893	6.40689	28.6407	35.9265	26.3316	chr10	72784076	72784189	114	5	intergenic	NA	NA	NA	NA	NA	NA	N	N	6.04	30.3	0.00119553	0.00402816	NA	0	NA
1609	21.3149	16.5753	20.5088	6.9643	4.01663	0.553185	chr10	72802238	72802383	146	7	intergenic	NA	NA	NA	NA	NA	NA	N	N	19.47	3.84	0.0027035	0.00503789	NA	0	NA
1610	115.839	121.184	104.883	42.0469	60.294	60.1497	chr10	72851241	72851360	120	5	intergenic	NA	NA	NA	NA	NA	NA	N	N	113.97	54.16	0.00150089	0.00430307	NA	0	NA
1611	56.5227	46.9839	62.7507	16.25	9.19857	20.7957	chr10	72858104	72858297	194	9	intergenic	NA	NA	NA	CGIshore	intergenic	NA	N	Y	55.42	15.41	0.0021599	0.00473266	NA	0	NA
1612	17.0351	23.6352	32.8254	62.9689	68.2083	72.2829	chr10	72864067	72864191	125	6	intergenic	NA	NA	NA	NA	NA	NA	N	N	24.5	67.82	0.00123577	0.00408151	NA	0	NA
1613	13.5106	9.02435	11.4691	33.0079	35.9265	33.1296	chr10	72873087	72873379	293	6	intergenic	NA	NA	NA	NA	NA	NA	N	N	11.33	34.02	0.000143508	0.00255408	NA	0	NA
1614	77.5393	68.1123	75.9336	24.375	22.389	7.74459	chr10	72898316	72898417	102	6	intergenic	NA	NA	NA	NA	NA	NA	N	N	73.86	18.17	0.00074423	0.00358284	NA	0	NA
1615	27.4912	31.7141	31.3226	10.9688	12.4962	9.55166	chr10	72902091	72902267	177	5	intergenic	NA	NA	NA	NA	NA	NA	N	N	30.18	11.01	0.00027668	0.00288204	NA	0	NA
1616	30.6926	30.1349	27.7335	14.6631	12.4962	5.32441	chr10	72946421	72946638	218	8	intergenic	NA	NA	NA	NA	NA	NA	N	N	29.52	10.83	0.0032368	0.00532782	NA	0	NA
1617	9.63367	6.96164	7.83065	19.5	16.245	17.2963	chr10	72981859	72982094	236	5	intergenic	NA	NA	NA	NA	NA	NA	N	N	8.14	17.68	0.00153958	0.00433353	NA	0	NA
1618	43.2732	45.3366	52.5998	74.6486	78.8821	93.7956	chr10	73010165	73010395	231	6	intergenic	NA	NA	NA	NA	NA	NA	N	N	47.07	82.44	0.0054157	0.00654459	NA	0	NA
1619	21.7345	0	28.0796	66.7775	65.3446	72.2829	chr10	73258075	73258190	116	6	intergenic	NA	NA	NA	CGI	intergenic	NA	Y	N	16.6	68.13	0.004178	0.00583966	NA	0	NA
1620	15.7764	1.28919	17.2884	71.8193	85.2417	55.3185	chr10	73258211	73258269	59	7	intergenic	NA	NA	NA	CGI	intergenic	NA	Y	N	11.45	70.79	0.0041042	0.00579424	NA	0	NA
1621	70.8358	65.218	67.9075	14.9656	12.7718	3.56859	chr10	73387895	73388143	249	17	intergenic	NA	NA	NA	CGI	intergenic	NA	Y	N	67.99	10.44	0.000118314	0.00250193	NA	0	NA
1622	87.0685	110.441	74.3516	15.4037	33.4967	4.15913	chr10	73394236	73394354	119	9	intergenic	NA	NA	NA	CGI	intergenic	NA	Y	N	90.62	17.69	0.0058208	0.00677292	NA	0	NA
1623	32.8955	26.8152	19.9326	6.70314	3.12404	0	chr10	73409309	73409350	42	5	intergenic	NA	NA	NA	CGI	intergenic	NA	Y	N	26.55	3.28	0.0052585	0.00646837	NA	0	NA
1624	35.0102	30.4249	22.3055	3.65626	9.05972	0	chr10	73412905	73412937	33	5	intergenic	NA	NA	NA	CGIshore	intergenic	NA	N	Y	29.25	4.24	0.0053552	0.00651581	NA	0	NA
1625	17.6226	22.4319	24.5598	3.65626	3.43645	0.38723	chr10	73426164	73426436	273	10	intergenic	NA	NA	NA	NA	NA	NA	N	N	21.54	2.49	0.00117749	0.00401961	NA	0	NA
1626	28.0283	24.3105	29.1531	5.22322	7.58696	12.9077	chr10	73496684	73496866	183	7	intergenic	NA	NA	NA	NA	NA	NA	N	N	27.16	8.57	0.0023402	0.00484119	NA	0	NA
1627	34.2661	37.3866	44.0968	6.60157	8.07044	11.832	chr10	73550296	73550418	123	6	intergenic	NA	NA	NA	NA	NA	NA	N	N	38.58	8.83	0.00083539	0.00373089	NA	0	NA
1628	86.468	108.808	82.815	35.6485	46.2358	28.1387	chr10	73593326	73593466	141	5	Intron	internal	NA	ENSSSCT00000012220	NA	NA	NA	N	N	92.7	36.67	0.0044185	0.00597482	ENSSSCT00000012220	1	PFKP	ENSG00000067057	PFKP
1628	86.468	108.808	82.815	35.6485	46.2358	28.1387	chr10	73593326	73593466	141	5	Intron	internal	NA	ENSSSCT00000027374	NA	NA	NA	N	N	92.7	36.67	0.0044185	0.00597482	ENSSSCT00000027374	1	PFKP	ENSG00000067057	PFKP
1629	188.914	171.205	175.122	124.313	136.833	124.946	chr10	73606965	73607022	58	5	Intron	first	NA	ENSSSCT00000012220	NA	NA	NA	N	N	178.41	128.7	0.00180009	0.00449676	ENSSSCT00000012220	1	PFKP	ENSG00000067057	PFKP
1629	188.914	171.205	175.122	124.313	136.833	124.946	chr10	73606965	73607022	58	5	Intron	first	NA	ENSSSCT00000027374	NA	NA	NA	N	N	178.41	128.7	0.00180009	0.00449676	ENSSSCT00000027374	1	PFKP	ENSG00000067057	PFKP
1630	11.7484	9.02435	10.6782	1.52344	4.68606	3.8723	chr10	73687664	73687715	52	5	intergenic	NA	NA	NA	NA	NA	NA	N	N	10.48	3.36	0.0044968	0.00602647	NA	0	NA
1631	7.48959	5.31792	19.7249	64.1749	80.8346	56.3096	chr10	73773425	73773625	201	8	intergenic	NA	NA	NA	NA	NA	NA	N	N	10.84	67.11	0.0027153	0.00504662	NA	0	NA
1632	12.9232	13.4076	11.1527	5.1797	4.37366	1.29077	chr10	73776231	73776288	58	5	intergenic	NA	NA	NA	NA	NA	NA	N	N	12.49	3.61	0.002916	0.00514779	NA	0	NA
1633	73.0078	82.14	80.0014	26.1161	33.4719	2.21274	chr10	73783499	73783628	130	7	intergenic	NA	NA	NA	NA	NA	NA	N	N	78.38	20.6	0.0041829	0.00583966	NA	0	NA
1634	75.1896	67.2222	78.815	33.5157	31.0173	40.1981	chr10	73786734	73786866	133	7	intergenic	NA	NA	NA	NA	NA	NA	N	N	73.74	34.91	0.00089918	0.00377606	NA	0	NA
1635	111.777	101.846	114.578	69.643	67.3901	56.7937	chr10	73969146	73969205	60	7	intergenic	NA	NA	NA	CGIshore	intergenic	NA	N	Y	109.4	64.61	0.00126273	0.004097	NA	0	NA
1635	111.777	101.846	114.578	69.643	67.3901	56.7937	chr10	73969146	73969205	60	7	NA	NA	NA	NA	CGI	intergenic	NA	Y	N	109.4	64.61	0.00126273	0.004097	NA	0	NA
1636	178.38	171.248	173.421	88.3595	77.5804	61.9567	chr10	74004616	74004779	164	6	intergenic	NA	NA	NA	NA	NA	NA	N	N	174.35	75.97	0.00024251	0.00278311	NA	0	NA
1637	101.819	96.2597	101.245	24.6289	10.1531	15.0589	chr10	74025832	74025925	94	6	intergenic	NA	NA	NA	NA	NA	NA	N	N	99.77	16.61	5.758e-05	0.00221928	NA	0	NA
1638	120.486	110.584	111.659	197.539	249.056	204.801	chr10	74059619	74059689	71	9	intergenic	NA	NA	NA	NA	NA	NA	N	N	114.24	217.13	0.0032981	0.00535574	NA	0	NA
1639	37.1542	38.6758	37.2252	20.1856	10.9341	13.3917	chr10	74061557	74061672	116	8	intergenic	NA	NA	NA	NA	NA	NA	N	N	37.69	14.84	0.00124295	0.00408151	NA	0	NA
1640	62.9713	52.728	66.7978	19.1953	17.3384	16.0055	chr10	74067167	74067328	162	10	intergenic	NA	NA	NA	NA	NA	NA	N	N	60.83	17.51	0.00054324	0.00337798	NA	0	NA
1641	77.5393	87.1494	83.5269	57.586	46.8606	46.4676	chr10	74068043	74068160	118	5	intergenic	NA	NA	NA	NA	NA	NA	N	N	82.74	50.3	0.0021228	0.00470866	NA	0	NA
1642	55.2174	64.6029	65.5191	22.6823	24.8188	6.88408	chr10	74082549	74082698	150	9	intergenic	NA	NA	NA	NA	NA	NA	N	N	61.78	18.13	0.0026225	0.0049908	NA	0	NA
1643	56.7014	48.1072	53.3283	19.4038	13.2361	19.2935	chr10	74103483	74103784	302	19	intergenic	NA	NA	NA	NA	NA	NA	N	N	52.71	17.31	0.00039573	0.00320063	NA	0	NA
1644	15.7428	12.6341	13.0511	26.8125	28.1164	32.5273	chr10	74455472	74455547	76	5	intergenic	NA	NA	NA	NA	NA	NA	N	N	13.81	29.15	0.00150383	0.00430571	NA	0	NA
1645	61.8258	77.835	59.6197	22.4707	20.111	7.58325	chr10	74470613	74470794	182	8	intergenic	NA	NA	NA	CGIshore	intergenic	NA	N	Y	66.43	16.72	0.0025183	0.00493195	NA	0	NA
1646	31.2507	34.8082	34.1701	17.6719	17.1822	9.55166	chr10	74474817	74474878	62	5	intergenic	NA	NA	NA	NA	NA	NA	N	N	33.41	14.8	0.0028374	0.00510464	NA	0	NA
1647	17.3289	14.1811	13.1994	6.28419	6.44334	9.03536	chr10	74488007	74488160	154	8	intergenic	NA	NA	NA	NA	NA	NA	N	N	14.9	7.25	0.0075232	0.00788438	NA	0	NA
1648	61.679	57.5302	59.6939	4.37989	9.66501	8.63199	chr10	74494581	74494836	256	16	intergenic	NA	NA	NA	CGIshore	intergenic	NA	N	Y	59.63	7.56	1.66276e-05	0.00178718	NA	0	NA
1649	39.0633	27.3953	35.1489	9.90236	8.39586	0	chr10	74515422	74515658	237	8	intergenic	NA	NA	NA	NA	NA	NA	N	N	33.87	6.1	0.003822	0.00563896	NA	0	NA
1650	45.6804	47.2451	47.8772	13.6213	10.1072	4.7075	chr10	74517078	74517446	369	17	intergenic	NA	NA	NA	CGIshore	intergenic	NA	N	Y	46.93	9.48	0.000155272	0.00257884	NA	0	NA
1651	21.5387	27.2879	28.8706	1.52344	2.86371	3.8723	chr10	74522352	74522452	101	6	intergenic	NA	NA	NA	CGIshore	intergenic	NA	N	Y	25.9	2.75	0.00057789	0.00342494	NA	0	NA
1652	41.1193	55.4353	63.4757	20.9473	15.0345	12.2623	chr10	74522517	74522619	103	8	intergenic	NA	NA	NA	CGIshore	intergenic	NA	N	Y	53.34	16.08	0.0060599	0.00693278	NA	0	NA
1653	22.5457	24.0649	19.9439	2.90179	4.09101	0	chr10	74523024	74523607	584	21	intergenic	NA	NA	NA	CGIshore	intergenic	NA	N	Y	22.18	2.33	0.00031722	0.00300017	NA	0	NA
1654	18.3275	18.5644	10.9155	0	0.937213	2.58153	chr10	74528103	74528236	134	5	intergenic	NA	NA	NA	NA	NA	NA	N	N	15.94	1.17	0.0048976	0.00625982	NA	0	NA
1655	28.1961	23.5278	24.3225	7.80763	7.4196	0	chr10	74533508	74533653	146	8	intergenic	NA	NA	NA	CGIshore	intergenic	NA	N	Y	25.35	5.08	0.0022618	0.00480494	NA	0	NA
1656	29.3709	22.5609	20.5653	4.06251	1.82236	5.80844	chr10	74536566	74536682	117	6	intergenic	NA	NA	NA	NA	NA	NA	N	N	24.17	3.9	0.002219	0.00477408	NA	0	NA
1657	33.5808	32.8744	19.28	3.04688	5.72741	0.645383	chr10	74543247	74543441	195	12	intergenic	NA	NA	NA	NA	NA	NA	N	N	28.58	3.14	0.0064588	0.00717234	NA	0	NA
1658	36.5103	41.8492	40.1572	3.51563	8.89151	17.9714	chr10	74563207	74563428	222	13	intergenic	NA	NA	NA	NA	NA	NA	N	N	39.51	10.13	0.002855	0.0051136	NA	0	NA
1659	25.6506	26.8582	30.2548	53.0665	54.1501	62.6021	chr10	74601200	74601272	73	6	intergenic	NA	NA	NA	NA	NA	NA	N	N	27.59	56.61	0.00093901	0.00382486	NA	0	NA
1660	150.883	147.889	148.816	68.3372	58.2411	62.8787	chr10	74607792	74607907	116	7	intergenic	NA	NA	NA	CGIshore	intergenic	NA	N	Y	149.2	63.15	4.6904e-06	0.000832784	NA	0	NA
1661	20.5597	20.1973	21.1586	12.4414	10.4135	12.0471	chr10	74694542	74694632	91	6	intergenic	NA	NA	NA	NA	NA	NA	N	N	20.64	11.63	0.000184582	0.00261457	NA	0	NA
1662	14.6016	15.102	17.6274	55.0615	45.9681	48.8647	chr10	75115240	75115472	233	7	intergenic	NA	NA	NA	NA	NA	NA	N	N	15.78	49.96	0.00027667	0.00288204	NA	0	NA
1663	71.6651	77.5127	68.2216	31.0401	24.2113	6.45383	chr10	75237491	75238121	631	8	Intron	internal	NA	ENSSSCT00000012222	NA	NA	NA	N	N	72.47	20.57	0.0026632	0.00501199	ENSSSCT00000012222	1	ADARB2	ENSG00000185736	ADARB2
1664	28.0492	31.7464	28.0302	12.5684	6.24808	4.35633	chr10	75300353	75300546	194	8	Exon	last	NA	ENSSSCT00000012222	CGIshore	intragenic	ENSSSCT00000012222	N	Y	29.28	7.72	0.00147919	0.00428263	ENSSSCT00000012222	1	ADARB2	ENSG00000185736	ADARB2
1665	51.6929	47.8843	51.3569	25.8985	12.4962	3.8723	chr10	75823771	75823890	120	7	Promoter	HCP	Distal	ENSSSCT00000012223	NA	NA	NA	N	N	50.31	14.09	0.0051429	0.00639442	ENSSSCT00000012223	0	NA
1666	38.556	45.7077	45.4091	13.2955	21.8683	9.62207	chr10	75996095	75996307	213	11	intergenic	NA	NA	NA	NA	NA	NA	N	N	43.22	14.93	0.0027986	0.00508136	NA	0	NA
1667	34.2381	33.1507	27.7971	13.9286	10.711	3.31911	chr10	76814427	76814534	108	7	intergenic	NA	NA	NA	NA	NA	NA	N	N	31.73	9.32	0.0038202	0.00563896	NA	0	NA
1668	23.8884	17.5473	25.6408	3.55469	4.42573	0.0717092	chr10	77160411	77160629	219	18	Intron	internal	NA	ENSSSCT00000029810	NA	NA	NA	N	N	22.36	2.68	0.0021435	0.00472173	ENSSSCT00000029810	1	ARL5B	ENSG00000165997	ARL5B
1669	30.7807	31.972	38.2041	15.8438	10.3093	10.3261	chr10	77450981	77451053	73	5	intergenic	NA	NA	NA	NA	NA	NA	N	N	33.65	12.16	0.00188084	0.0045617	NA	0	NA
1670	62.7559	53.3941	46.4698	21.836	18.2236	6.13114	chr10	77574957	77575108	152	12	intergenic	NA	NA	NA	CGIshore	intergenic	NA	N	Y	54.21	15.4	0.0044014	0.00596382	NA	0	NA
1671	11.0435	17.0173	14.0003	1.52344	2.18683	4.13045	chr10	77611158	77611278	121	5	intergenic	NA	NA	NA	NA	NA	NA	N	N	14.02	2.61	0.0038234	0.00563896	NA	0	NA
1672	13.5106	22.7757	13.4466	41.3868	45.559	43.886	chr11	48651	48799	149	6	Intron	first	NA	ENSSSCT00000010149	CGIshore	intragenic	ENSSSCT00000010149	N	Y	16.58	43.61	0.00124446	0.00408172	ENSSSCT00000010149	1	GULDH	ENSG00000165475	CRYL1
1673	99.9917	98.4084	88.3255	56.5366	58.489	60.5226	chr11	51890	52046	157	9	Intron	first	NA	ENSSSCT00000010149	CGIshore	intragenic	ENSSSCT00000010149	N	Y	95.58	58.52	0.00063933	0.00349527	ENSSSCT00000010149	1	GULDH	ENSG00000165475	CRYL1
1674	71.9855	78.2891	85.8567	21.8821	37.4885	10.2088	chr11	126361	126534	174	11	Intron	internal	NA	ENSSSCT00000010151	NA	NA	NA	N	N	78.71	23.19	0.0033159	0.00536889	ENSSSCT00000010151	0	NA	ENSG00000032742	IFT88
1675	96.6304	87.1816	70.5203	19.2334	24.9923	4.43701	chr11	129918	130358	441	16	Intron	internal	NA	ENSSSCT00000010151	NA	NA	NA	N	N	84.78	16.22	0.0021821	0.00474732	ENSSSCT00000010151	0	NA	ENSG00000032742	IFT88
1676	34.7111	31.175	22.4349	11.495	7.95211	3.8723	chr11	143294	143438	145	11	Intron	internal	NA	ENSSSCT00000010151	NA	NA	NA	N	N	29.44	7.77	0.0070598	0.00756542	ENSSSCT00000010151	0	NA	ENSG00000032742	IFT88
1677	19.9722	22.346	20.9608	3.04688	10.4135	4.73281	chr11	178816	178866	51	6	Intron	last	NA	ENSSSCT00000024896	NA	NA	NA	N	N	21.09	6.06	0.0029823	0.00518754	ENSSSCT00000024896	1	IL17D	ENSG00000172458	IL17D
1677	19.9722	22.346	20.9608	3.04688	10.4135	4.73281	chr11	178816	178866	51	6	Intron	first	NA	ENSSSCT00000030327	NA	NA	NA	N	N	21.09	6.06	0.0029823	0.00518754	ENSSSCT00000030327	1	IL17D	ENSG00000172458	IL17D
1678	35.6367	51.7826	40.7352	92.9299	86.6922	98.9587	chr11	208029	208143	115	6	intergenic	NA	NA	NA	NA	NA	NA	N	N	42.72	92.86	0.0010783	0.00393577	NA	0	NA
1679	65.5773	88.1339	69.6777	33.6542	24.1403	17.836	chr11	216178	216370	193	11	intergenic	NA	NA	NA	NA	NA	NA	N	N	74.46	25.21	0.0040814	0.00578197	NA	0	NA
1680	57.9027	60.2237	57.4587	37.6507	34.1413	26.1841	chr11	327199	327303	105	7	Intron	internal	NA	ENSSSCT00000031907	NA	NA	NA	N	N	58.53	32.66	0.00178216	0.00448719	ENSSSCT00000031907	0	NA	ENSG00000032742	IFT88
1681	54.7902	42.0746	35.7017	5.81677	15.3362	7.27522	chr11	424145	424278	134	11	intergenic	NA	NA	NA	NA	NA	NA	N	N	44.19	9.48	0.0054237	0.00654476	NA	0	NA
1682	85.1757	102.061	77.12	23.3594	24.9923	18.0707	chr11	449796	449937	142	6	Intron	internal	NA	ENSSSCT00000024746	NA	NA	NA	N	N	88.12	22.14	0.00098431	0.00386434	ENSSSCT00000024746	1	SKA3	ENSG00000165480	SKA3
1682	85.1757	102.061	77.12	23.3594	24.9923	18.0707	chr11	449796	449937	142	6	Intron	internal	NA	ENSSSCT00000030472	NA	NA	NA	N	N	88.12	22.14	0.00098431	0.00386434	ENSSSCT00000030472	1	SKA3	ENSG00000165480	SKA3
1683	38.6913	22.7757	25.7067	2.74219	5.93568	1.03261	chr11	546006	546197	192	15	Intron	internal	NA	ENSSSCT00000025191	NA	NA	NA	N	N	29.06	3.24	0.0071558	0.00763505	ENSSSCT00000025191	1	MICU2	ENSG00000165487	MICU2
1683	38.6913	22.7757	25.7067	2.74219	5.93568	1.03261	chr11	546006	546197	192	15	Intron	internal	NA	ENSSSCT00000025393	NA	NA	NA	N	N	29.06	3.24	0.0071558	0.00763505	ENSSSCT00000025393	1	MICU2	ENSG00000165487	MICU2
1684	21.0296	21.4006	29.8988	0.609376	0	2.83968	chr11	547312	547528	217	10	Intron	internal	NA	ENSSSCT00000025191	NA	NA	NA	N	N	24.11	1.15	0.00161552	0.00437288	ENSSSCT00000025191	1	MICU2	ENSG00000165487	MICU2
1684	21.0296	21.4006	29.8988	0.609376	0	2.83968	chr11	547312	547528	217	10	Intron	internal	NA	ENSSSCT00000025393	NA	NA	NA	N	N	24.11	1.15	0.00161552	0.00437288	ENSSSCT00000025393	1	MICU2	ENSG00000165487	MICU2
1685	108.845	95.8553	107.061	2.15074	0.735069	4.85935	chr11	548421	548639	219	17	Intron	internal	NA	ENSSSCT00000025191	NA	NA	NA	N	N	103.92	2.58	1.91007e-05	0.00178718	ENSSSCT00000025191	1	MICU2	ENSG00000165487	MICU2
1685	108.845	95.8553	107.061	2.15074	0.735069	4.85935	chr11	548421	548639	219	17	Intron	internal	NA	ENSSSCT00000025393	NA	NA	NA	N	N	103.92	2.58	1.91007e-05	0.00178718	ENSSSCT00000025393	1	MICU2	ENSG00000165487	MICU2
1686	3.28955	8.76651	10.6782	34.7344	32.49	28.9131	chr11	554935	554977	43	5	Intron	internal	NA	ENSSSCT00000025191	NA	NA	NA	N	N	7.58	32.05	0.00093507	0.00382486	ENSSSCT00000025191	1	MICU2	ENSG00000165487	MICU2
1686	3.28955	8.76651	10.6782	34.7344	32.49	28.9131	chr11	554935	554977	43	5	Intron	internal	NA	ENSSSCT00000025393	NA	NA	NA	N	N	7.58	32.05	0.00093507	0.00382486	ENSSSCT00000025393	1	MICU2	ENSG00000165487	MICU2
1687	12.4533	19.8536	13.8816	0.152344	3.12404	0.774459	chr11	596157	596321	165	10	intergenic	NA	NA	NA	CGIshore	intergenic	NA	N	Y	15.4	1.35	0.00452	0.00603911	NA	0	NA
1688	86.938	65.7488	82.8546	43.1641	43.2159	35.496	chr11	742510	742553	44	6	intergenic	NA	NA	NA	CGI	intergenic	NA	Y	N	78.51	40.63	0.0055816	0.00663356	NA	0	NA
1689	63.0496	50.4934	55.566	83.7892	78.8821	90.1385	chr11	808093	808135	43	6	intergenic	NA	NA	NA	CGIshore	intergenic	NA	N	Y	56.37	84.27	0.0046633	0.00612107	NA	0	NA
1690	64.3811	60.0764	49.8314	37.4766	30.928	32.5273	chr11	865707	865752	46	5	intergenic	NA	NA	NA	NA	NA	NA	N	N	58.1	33.64	0.0067224	0.00734083	NA	0	NA
1691	24.4366	24.2368	28.9497	15.3867	16.245	13.553	chr11	1003144	1003369	226	10	intergenic	NA	NA	NA	CGIshore	intergenic	NA	N	Y	25.87	15.06	0.0033558	0.0053924	NA	0	NA
1692	69.4833	84.1659	92.0355	33.298	38.1579	25.9997	chr11	1168127	1168307	181	7	intergenic	NA	NA	NA	NA	NA	NA	N	N	81.89	32.49	0.0027404	0.00505514	NA	0	NA
1693	110.696	101.989	119.833	66.5236	56.0592	55.6463	chr11	1188966	1189133	168	9	intergenic	NA	NA	NA	NA	NA	NA	N	N	110.84	59.41	0.00119864	0.00402816	NA	0	NA
1694	45.1138	45.1217	51.7297	23.7657	21.2435	19.8778	chr11	1341124	1341160	37	5	intergenic	NA	NA	NA	NA	NA	NA	N	N	47.32	21.63	0.00049532	0.00332143	NA	0	NA
1695	122.418	121.7	104.883	80.133	82.4747	63.2475	chr11	1470459	1470537	79	5	intergenic	NA	NA	NA	CGIshore	intergenic	NA	N	Y	116.33	75.29	0.0079041	0.00816586	NA	0	NA
1696	47.1613	40.1491	40.1702	12.4052	18.298	14.936	chr11	1515815	1515964	150	7	intergenic	NA	NA	NA	NA	NA	NA	N	N	42.49	15.21	0.00070179	0.00354321	NA	0	NA
1697	21.6506	23.5738	28.9836	5.22322	6.02494	1.10637	chr11	1533090	1533213	124	7	intergenic	NA	NA	NA	CGIshore	intergenic	NA	N	Y	24.74	4.12	0.00151932	0.00432327	NA	0	NA
1698	18.9279	15.9	18.9834	4.23178	3.47116	3.72888	chr11	1697471	1697644	174	9	intergenic	NA	NA	NA	NA	NA	NA	N	N	17.94	3.81	0.000175956	0.00261457	NA	0	NA
1699	61.679	66.6083	83.6456	7.6172	33.3231	14.8438	chr11	1706211	1706313	103	6	intergenic	NA	NA	NA	NA	NA	NA	N	N	70.64	18.59	0.0068247	0.00740903	NA	0	NA
1700	4.86718	4.9726	3.89838	18.0636	16.0665	16.2268	chr11	1713454	1713640	187	7	intergenic	NA	NA	NA	NA	NA	NA	N	N	4.58	16.79	7.671e-05	0.00230871	NA	0	NA
1701	31.0157	33.0033	40.8143	18.8907	16.5574	13.6821	chr11	1815036	1815099	64	5	intergenic	NA	NA	NA	CGIshore	intergenic	NA	N	Y	34.94	16.38	0.0051764	0.00641919	NA	0	NA
1702	10.5735	27.9325	25.5089	56.8751	52.588	59.5903	chr11	1889390	1889515	126	6	Intron	internal	NA	ENSSSCT00000010168	NA	NA	NA	N	N	21.34	56.35	0.0037957	0.00563292	ENSSSCT00000010168	1	TNFRSF19	ENSG00000127863	TNFRSF19
1702	10.5735	27.9325	25.5089	56.8751	52.588	59.5903	chr11	1889390	1889515	126	6	Intron	internal	NA	ENSSSCT00000036003	NA	NA	NA	N	N	21.34	56.35	0.0037957	0.00563292	ENSSSCT00000036003	1	TNFRSF19	ENSG00000127863	TNFRSF19
1703	91.4415	89.384	72.7697	33.2618	24.9923	9.03536	chr11	1914018	1914120	103	6	Intron	internal	NA	ENSSSCT00000010168	NA	NA	NA	N	N	84.53	22.43	0.0025592	0.0049616	ENSSSCT00000010168	1	TNFRSF19	ENSG00000127863	TNFRSF19
1703	91.4415	89.384	72.7697	33.2618	24.9923	9.03536	chr11	1914018	1914120	103	6	Intron	last	NA	ENSSSCT00000034760	NA	NA	NA	N	N	84.53	22.43	0.0025592	0.0049616	ENSSSCT00000034760	1	TNFRSF19	ENSG00000127863	TNFRSF19
1703	91.4415	89.384	72.7697	33.2618	24.9923	9.03536	chr11	1914018	1914120	103	6	Intron	internal	NA	ENSSSCT00000036003	NA	NA	NA	N	N	84.53	22.43	0.0025592	0.0049616	ENSSSCT00000036003	1	TNFRSF19	ENSG00000127863	TNFRSF19
1704	61.5615	63.1704	65.4927	31.3829	17.1822	8.51905	chr11	2200854	2200909	56	5	Intron	first	NA	ENSSSCT00000010181	CGIshore	intragenic	ENSSSCT00000010181	N	Y	63.41	19.03	0.0027836	0.00506502	ENSSSCT00000010181	0	NA	ENSG00000273167	RP11-307N16.6
1705	36.0284	38.246	28.4751	15.4883	10.9341	15.4892	chr11	2259994	2260080	87	6	intergenic	NA	NA	NA	NA	NA	NA	N	N	34.25	13.97	0.0036569	0.0055684	NA	0	NA
1706	61.3853	64.7819	68.2216	43.2276	39.2458	26.622	chr11	2337055	2337145	91	8	intergenic	NA	NA	NA	NA	NA	NA	N	N	64.8	36.37	0.0061562	0.00698029	NA	0	NA
1707	22.3219	27.8466	24.6784	8.22658	11.8714	5.42121	chr11	2342415	2342495	81	5	intergenic	NA	NA	NA	CGIshore	intergenic	NA	N	Y	24.95	8.51	0.0026013	0.00498701	NA	0	NA
1708	79.419	117.832	71.8996	13.4063	18.1194	6.71198	chr11	2364779	2364854	76	5	intergenic	NA	NA	NA	NA	NA	NA	N	N	89.72	12.75	0.0062151	0.00701441	NA	0	NA
1709	84.7352	105.714	89.8745	40.1807	44.9081	12.7463	chr11	2656737	2656856	120	8	intergenic	NA	NA	NA	NA	NA	NA	N	N	93.44	32.61	0.0068195	0.00740666	NA	0	NA
1710	29.3709	30.6828	25.6276	17.0625	17.1822	15.7473	chr11	2687370	2687476	107	5	intergenic	NA	NA	NA	NA	NA	NA	N	N	28.56	16.66	0.00167853	0.00442562	NA	0	NA
1711	25.0632	38.6758	36.9121	1.86198	5.3803	1.14735	chr11	2697482	2697644	163	9	intergenic	NA	NA	NA	NA	NA	NA	N	N	33.55	2.8	0.0023391	0.00484119	NA	0	NA
1712	24.2017	22.9476	29.4243	5.1797	9.05972	3.09784	chr11	2713517	2713681	165	5	intergenic	NA	NA	NA	NA	NA	NA	N	N	25.52	5.78	0.00171784	0.00445709	NA	0	NA
1713	54.8649	40.0939	50.4246	16.6055	21.5559	15.7473	chr11	2735235	2735429	195	10	intergenic	NA	NA	NA	NA	NA	NA	N	N	48.46	17.97	0.0029962	0.00519385	NA	0	NA
1714	6.10916	1.80487	1.18646	13.1016	15.9326	16.0055	chr11	2771452	2771559	108	5	intergenic	NA	NA	NA	CGIshore	intergenic	NA	N	Y	3.03	15.01	0.0027578	0.00506216	NA	0	NA
1715	45.8187	49.419	44.4264	12.6953	23.951	5.01964	chr11	2798261	2798382	122	9	intergenic	NA	NA	NA	NA	NA	NA	N	N	46.55	13.89	0.0045783	0.00607537	NA	0	NA
1716	31.8185	33.5906	39.2851	18.3236	15.6202	6.2387	chr11	2803547	2804460	914	36	intergenic	NA	NA	NA	NA	NA	NA	N	N	34.9	13.39	0.0074801	0.00785386	NA	0	NA
1717	78.2736	70.7444	91.3576	43.2276	35.9265	42.1112	chr11	2811592	2811697	106	8	intergenic	NA	NA	NA	NA	NA	NA	N	N	80.13	40.42	0.0035029	0.00548095	NA	0	NA
1718	126.662	119.975	119.314	53.3204	55.1589	52.3567	chr11	2813804	2814098	295	16	intergenic	NA	NA	NA	NA	NA	NA	N	N	121.98	53.61	1.5204e-05	0.00178718	NA	0	NA
1719	33.8567	29.7686	34.9467	11.0796	13.3482	7.50991	chr11	2825563	2825970	408	11	Intron	first	NA	ENSSSCT00000031012	NA	NA	NA	N	N	32.86	10.65	0.00066123	0.00350462	ENSSSCT00000031012	0	NA
1720	35.4801	42.5434	35.4752	8.37892	12.4962	22.2012	chr11	2829998	2830189	192	10	Intron	first	NA	ENSSSCT00000031012	NA	NA	NA	N	N	37.83	14.36	0.007664	0.00799067	ENSSSCT00000031012	0	NA
1721	43.5995	51.4245	52.8635	20.8203	12.3226	10.613	chr11	3029099	3029242	144	9	intergenic	NA	NA	NA	NA	NA	NA	N	N	49.3	14.59	0.00124379	0.00408151	NA	0	NA
1722	118.659	132.013	107.019	19.8047	25.6171	34.0762	chr11	3035877	3035980	104	5	intergenic	NA	NA	NA	CGIshore	intergenic	NA	N	Y	119.23	26.5	0.00036485	0.00309247	NA	0	NA
1723	168.198	166.091	164.325	116.035	115.85	100.895	chr11	3040037	3040125	89	6	Exon	last	NA	ENSSSCT00000028975	CGIshore	intragenic	ENSSSCT00000028975	N	Y	166.2	110.93	0.00042184	0.00322468	ENSSSCT00000028975	1	SHISA2	ENSG00000180730	SHISA2
1724	83.6689	91.0282	94.8138	47.2929	53.9237	42.3147	chr11	3040149	3040659	511	23	Exon	last	NA	ENSSSCT00000028975	CGIshore	intragenic	ENSSSCT00000028975	N	Y	89.84	47.84	0.00086095	0.00375122	ENSSSCT00000028975	1	SHISA2	ENSG00000180730	SHISA2
1725	25.1415	31.4563	33.6955	9.29299	12.4962	9.93889	chr11	3067227	3067457	231	10	intergenic	NA	NA	NA	NA	NA	NA	N	N	30.1	10.58	0.0020578	0.00468596	NA	0	NA
1726	6.10916	8.25083	3.55939	24.6797	20.3063	21.4267	chr11	3076621	3076692	72	5	intergenic	NA	NA	NA	NA	NA	NA	N	N	5.97	22.14	0.00101944	0.00389376	NA	0	NA
1727	30.7807	38.8047	31.3226	10.5117	12.9648	2.06522	chr11	3099966	3100136	171	10	intergenic	NA	NA	NA	NA	NA	NA	N	N	33.64	8.51	0.0039155	0.00569204	NA	0	NA
1728	42.8816	42.5434	51.0179	12.1875	10.4135	7.74459	chr11	3150070	3150385	316	6	intergenic	NA	NA	NA	CGIshore	intergenic	NA	N	Y	45.48	10.12	0.00031932	0.00300017	NA	0	NA
1729	3.642	8.50867	6.1696	23.7657	27.3354	33.9471	chr11	3387051	3387253	203	10	Intron	internal	NA	ENSSSCT00000028952	NA	NA	NA	N	N	6.11	28.35	0.0025183	0.00493195	ENSSSCT00000028952	0	NA	ENSG00000132932	ATP8A2
1730	22.5177	35.4528	29.4638	63.7306	57.5344	69.9165	chr11	3436854	3437009	156	6	intergenic	NA	NA	NA	NA	NA	NA	N	N	29.14	63.73	0.0026003	0.00498701	NA	0	NA
1731	0	1.28919	0.182533	11.0156	16.9419	15.5885	chr11	3565743	3565946	204	13	Intron	internal	NA	ENSSSCT00000010186	NA	NA	NA	N	N	0.49	14.52	0.00158145	0.0043482	ENSSSCT00000010186	1	CDK8	ENSG00000132964	CDK8
1732	17.6226	24.3335	22.2462	3.23731	7.0291	6.29248	chr11	3572580	3572726	147	8	Intron	internal	NA	ENSSSCT00000010186	CGIshore	intragenic	ENSSSCT00000010186	N	Y	21.4	5.52	0.0022993	0.0048288	ENSSSCT00000010186	1	CDK8	ENSG00000132964	CDK8
1733	85.7631	67.8438	55.7637	11.8067	18.9395	3.38826	chr11	3573532	3573597	66	8	Intron	internal	NA	ENSSSCT00000010186	NA	NA	NA	N	N	69.79	11.38	0.0039828	0.00572932	ENSSSCT00000010186	1	CDK8	ENSG00000132964	CDK8
1734	21.852	21.9163	29.4243	44.1798	39.6753	47.7583	chr11	3605931	3606028	98	5	intergenic	NA	NA	NA	NA	NA	NA	N	N	24.4	43.87	0.0047625	0.00618548	NA	0	NA
1735	41.8536	28.6845	37.5219	14.6631	9.56738	9.03536	chr11	3624514	3624788	275	8	intergenic	NA	NA	NA	NA	NA	NA	N	N	36.02	11.09	0.0042848	0.00589609	NA	0	NA
1736	15.7764	31.309	35.4244	59.4142	74.977	66.0134	chr11	3675949	3676122	174	7	intergenic	NA	NA	NA	NA	NA	NA	N	N	27.5	66.8	0.0063185	0.00707948	NA	0	NA
1737	66.1266	66.4855	56.4417	18.4989	31.2404	26.3685	chr11	3690382	3690500	119	7	intergenic	NA	NA	NA	NA	NA	NA	N	N	63.02	25.37	0.00161793	0.00437288	NA	0	NA
1738	30.35	29.7589	28.3762	6.22071	16.1409	12.585	chr11	3707344	3707528	185	12	intergenic	NA	NA	NA	NA	NA	NA	N	N	29.5	11.65	0.0038173	0.00563896	NA	0	NA
1739	36.1263	42.3822	35.0006	14.4727	8.59112	5.16306	chr11	3788271	3788514	244	8	Intron	internal	NA	ENSSSCT00000010188	NA	NA	NA	N	N	37.84	9.41	0.0013354	0.00415791	ENSSSCT00000010188	1	WASF3	ENSG00000132970	WASF3
1739	36.1263	42.3822	35.0006	14.4727	8.59112	5.16306	chr11	3788271	3788514	244	8	Intron	internal	NA	ENSSSCT00000025224	NA	NA	NA	N	N	37.84	9.41	0.0013354	0.00415791	ENSSSCT00000025224	1	WASF3	ENSG00000132970	WASF3
1739	36.1263	42.3822	35.0006	14.4727	8.59112	5.16306	chr11	3788271	3788514	244	8	NA	NA	NA	NA	CGIshore	intergenic	NA	N	Y	37.84	9.41	0.0013354	0.00415791	NA	0	NA
1740	15.2729	21.1428	17.7969	10.6641	9.05972	9.80982	chr11	3874934	3875019	86	5	intergenic	NA	NA	NA	CGIshore	intergenic	NA	N	Y	18.07	9.84	0.0095241	0.00953352	NA	0	NA
1741	40.7836	35.5449	28.8141	12.8404	11.1573	10.1417	chr11	3895614	3895683	70	7	intergenic	NA	NA	NA	CGIshore	intergenic	NA	N	Y	35.05	11.38	0.0026385	0.00499844	NA	0	NA
1742	46.6411	49.2472	43.4245	8.22658	16.8698	8.7772	chr11	3901694	3901897	204	10	intergenic	NA	NA	NA	NA	NA	NA	N	N	46.44	11.29	0.0004204	0.00322468	NA	0	NA
1743	70.6861	84.2272	83.8433	41.6407	45.0383	39.7986	chr11	3906208	3906312	105	6	intergenic	NA	NA	NA	NA	NA	NA	N	N	79.59	42.16	0.0013582	0.00417266	NA	0	NA
1744	61.4272	83.7975	73.0522	3.26451	14.0582	19.1771	chr11	3908785	3909005	221	7	intergenic	NA	NA	NA	NA	NA	NA	N	N	72.76	12.17	0.00161787	0.00437288	NA	0	NA
1745	38.5347	47.5712	32.865	13.1016	7.81011	2.1943	chr11	4037942	4038113	172	10	Intron	internal	NA	ENSSSCT00000010190	CGIshore	intragenic	ENSSSCT00000010190	N	Y	39.66	7.7	0.0038575	0.00566329	ENSSSCT00000010190	1	USP12	ENSG00000152484	USP12
1746	32.0143	36.0974	35.8905	17.71	18.9395	14.6825	chr11	4067280	4067498	219	8	Intron	internal	NA	ENSSSCT00000010190	NA	NA	NA	N	N	34.67	17.11	0.0006626	0.00350462	ENSSSCT00000010190	1	USP12	ENSG00000152484	USP12
1747	72.605	48.2158	65.3741	6.39845	11.0904	3.8723	chr11	4103705	4103911	207	10	intergenic	NA	NA	NA	NA	NA	NA	N	N	62.06	7.12	0.00188018	0.0045617	NA	0	NA
1748	39.2731	49.3577	40.6787	26.1161	16.0665	14.5672	chr11	4105297	4105424	128	7	intergenic	NA	NA	NA	NA	NA	NA	N	N	43.1	18.92	0.0073179	0.00774358	NA	0	NA
1749	4.11193	12.0325	7.90975	31.7383	24.9923	29.2573	chr11	4271290	4271744	455	12	intergenic	NA	NA	NA	NA	NA	NA	N	N	8.02	28.66	0.0023956	0.00487047	NA	0	NA
1750	11.5526	23.6352	16.0172	41.3868	50.245	56.5786	chr11	4337479	4337647	169	6	Intron	internal	NA	ENSSSCT00000010193	NA	NA	NA	N	N	17.07	49.4	0.0045975	0.00608743	ENSSSCT00000010193	1	GTF3A	ENSG00000122034	GTF3A
1751	32.8955	37.7549	24.5767	2.17634	8.47954	1.84395	chr11	4348939	4349028	90	7	intergenic	NA	NA	NA	CGIshore	intergenic	NA	N	Y	31.74	4.17	0.0033402	0.00538255	NA	0	NA
1752	4.46438	19.5957	19.2207	44.1798	38.4257	42.079	chr11	4435626	4435850	225	5	intergenic	NA	NA	NA	NA	NA	NA	N	N	14.43	41.56	0.0066985	0.0073282	NA	0	NA
1753	57.7139	59.3834	55.4671	25.9937	22.2588	8.47065	chr11	4472790	4473237	448	16	intergenic	NA	NA	NA	NA	NA	NA	N	N	57.52	18.91	0.0020962	0.00470416	NA	0	NA
1754	3.52451	8.1035	7.45776	18.9342	18.7443	21.021	chr11	4479486	4479712	227	7	intergenic	NA	NA	NA	NA	NA	NA	N	N	6.36	19.57	0.00119649	0.00402816	NA	0	NA
1755	16.6827	17.2752	14.2375	3.35157	6.24808	0.774459	chr11	4480420	4480490	71	5	intergenic	NA	NA	NA	NA	NA	NA	N	N	16.07	3.46	0.0023433	0.00484119	NA	0	NA
1756	16.2799	23.2055	26.6106	62.2434	53.3319	59.5596	chr11	4482505	4482775	271	7	intergenic	NA	NA	NA	NA	NA	NA	N	N	22.03	58.38	0.00083674	0.00373089	NA	0	NA
1757	78.443	55.4353	66.6244	13.4766	9.13182	8.24104	chr11	4505003	4505230	228	13	Intron	internal	NA	ENSSSCT00000010196	NA	NA	NA	N	N	66.83	10.28	0.00116285	0.00400702	ENSSSCT00000010196	1	LNX2	ENSG00000139517	LNX2
1758	25.6115	20.3692	22.5428	12.7969	9.37213	9.03536	chr11	4571330	4571356	27	5	intergenic	NA	NA	NA	NA	NA	NA	N	N	22.84	10.4	0.0030243	0.00520446	NA	0	NA
1759	18.21	25.7838	30.2548	7.04591	3.3193	7.90594	chr11	4809195	4809394	200	8	intergenic	NA	NA	NA	NA	NA	NA	N	N	24.75	6.09	0.0078831	0.00815143	NA	0	NA
1760	69.1849	64.1731	66.5737	16.5886	6.94232	12.4774	chr11	4984173	4984426	254	9	Intron	last	NA	ENSSSCT00000010202	NA	NA	NA	N	N	66.64	12	6.2299e-05	0.00221928	ENSSSCT00000010202	1	FLT3	ENSG00000122025	FLT3
1760	69.1849	64.1731	66.5737	16.5886	6.94232	12.4774	chr11	4984173	4984426	254	9	Intron	last	NA	ENSSSCT00000033941	NA	NA	NA	N	N	66.64	12	6.2299e-05	0.00221928	ENSSSCT00000033941	1	FLT3	ENSG00000122025	FLT3
1761	37.5948	33.0893	35.5939	11.9336	14.0582	13.553	chr11	4989596	4989759	164	6	Intron	internal	NA	ENSSSCT00000010202	NA	NA	NA	N	N	35.43	13.18	0.000103002	0.00242775	ENSSSCT00000010202	1	FLT3	ENSG00000122025	FLT3
1761	37.5948	33.0893	35.5939	11.9336	14.0582	13.553	chr11	4989596	4989759	164	6	Intron	internal	NA	ENSSSCT00000033941	NA	NA	NA	N	N	35.43	13.18	0.000103002	0.00242775	ENSSSCT00000033941	1	FLT3	ENSG00000122025	FLT3
1762	23.3793	26.6863	24.5598	6.39845	15.464	7.48644	chr11	4991218	4991547	330	10	Intron	internal	NA	ENSSSCT00000010202	NA	NA	NA	N	N	24.88	9.78	0.0074798	0.00785386	ENSSSCT00000010202	1	FLT3	ENSG00000122025	FLT3
1762	23.3793	26.6863	24.5598	6.39845	15.464	7.48644	chr11	4991218	4991547	330	10	Intron	internal	NA	ENSSSCT00000033941	NA	NA	NA	N	N	24.88	9.78	0.0074798	0.00785386	ENSSSCT00000033941	1	FLT3	ENSG00000122025	FLT3
1762	23.3793	26.6863	24.5598	6.39845	15.464	7.48644	chr11	4991218	4991547	330	10	NA	NA	NA	NA	CGIshore	intergenic	NA	N	Y	24.88	9.78	0.0074798	0.00785386	NA	0	NA
1763	65.6734	59.6896	67.1537	8.9883	16.5574	6.5829	chr11	4996373	4996638	266	10	Intron	internal	NA	ENSSSCT00000010202	NA	NA	NA	N	N	64.17	10.71	0.00014203	0.00255408	ENSSSCT00000010202	1	FLT3	ENSG00000122025	FLT3
1763	65.6734	59.6896	67.1537	8.9883	16.5574	6.5829	chr11	4996373	4996638	266	10	Intron	internal	NA	ENSSSCT00000033941	NA	NA	NA	N	N	64.17	10.71	0.00014203	0.00255408	ENSSSCT00000033941	1	FLT3	ENSG00000122025	FLT3
1764	37.9864	52.8569	46.4038	9.987	14.0582	6.59725	chr11	5045179	5045409	231	9	intergenic	NA	NA	NA	NA	NA	NA	N	N	45.75	10.21	0.00179865	0.00449676	NA	0	NA
1765	16.4477	15.4703	15.9325	5.00559	6.47123	5.16306	chr11	5062377	5062643	267	7	intergenic	NA	NA	NA	NA	NA	NA	N	N	15.95	5.55	4.1958e-05	0.00201028	NA	0	NA
1766	25.3765	33.7768	32.9836	59.4142	55.608	60.4078	chr11	5092760	5092867	108	5	intergenic	NA	NA	NA	NA	NA	NA	N	N	30.71	58.48	0.00080446	0.00367585	NA	0	NA
1767	55.4523	46.4109	60.7469	21.0235	20.6187	29.6876	chr11	5242082	5242171	90	5	Intron	internal	NA	ENSSSCT00000010210	NA	NA	NA	N	N	54.2	23.78	0.0040378	0.00575875	ENSSSCT00000010210	1	PAN3	ENSG00000152520	PAN3
1768	69.3154	58.2715	57.4248	21.0235	24.9923	2.06522	chr11	5302896	5302941	46	5	downstream2k	NA	NA	ENSSSCT00000010210	NA	NA	NA	N	N	61.67	16.03	0.0047604	0.00618548	ENSSSCT00000010210	1	PAN3	ENSG00000152520	PAN3
1769	42.7641	33.7768	37.7295	11.5781	5.93568	6.97013	chr11	5339021	5339148	128	5	Intron	internal	NA	ENSSSCT00000010212	CGIshore	intragenic	ENSSSCT00000010212	N	Y	38.09	8.16	0.00066245	0.00350462	ENSSSCT00000010212	1	FLT1	ENSG00000102755	FLT1
1770	28.9793	34.5933	32.8254	7.6172	14.5789	8.82023	chr11	5402941	5403017	77	6	Intron	internal	NA	ENSSSCT00000010212	NA	NA	NA	N	N	32.13	10.34	0.00130183	0.00413006	ENSSSCT00000010212	1	FLT1	ENSG00000102755	FLT1
1771	66.5741	62.0961	56.3569	30.7227	33.3231	18.2858	chr11	5404305	5404394	90	6	Intron	internal	NA	ENSSSCT00000010212	NA	NA	NA	N	N	61.68	27.44	0.0033991	0.00542644	ENSSSCT00000010212	1	FLT1	ENSG00000102755	FLT1
1772	54.1894	52.0511	62.5859	33.3253	27.5306	27.4288	chr11	5505402	5505540	139	8	intergenic	NA	NA	NA	NA	NA	NA	N	N	56.28	29.43	0.002037	0.00467233	NA	0	NA
1773	42.0004	34.3785	35.5939	15.1074	14.3185	2.90422	chr11	5509335	5509540	206	12	intergenic	NA	NA	NA	NA	NA	NA	N	N	37.32	10.78	0.0044629	0.00600508	NA	0	NA
1774	76.1966	68.6955	68.1368	27.6396	23.6535	23.4182	chr11	5558086	5558243	158	7	intergenic	NA	NA	NA	NA	NA	NA	N	N	71.01	24.9	9.8111e-05	0.00242775	NA	0	NA
1775	50.3712	42.8656	41.6745	61.3185	66.1906	73.735	chr11	5616419	5616713	295	8	intergenic	NA	NA	NA	NA	NA	NA	N	N	44.97	67.08	0.0081047	0.00831629	NA	0	NA
1776	63.0007	79.4465	64.5139	17.71	11.3247	10.6488	chr11	5617209	5617322	114	8	intergenic	NA	NA	NA	NA	NA	NA	N	N	68.99	13.23	0.00061801	0.00348755	NA	0	NA
1777	23.9863	28.2548	32.6277	7.74415	10.4135	11.7245	chr11	5673310	5673643	334	12	intergenic	NA	NA	NA	NA	NA	NA	N	N	28.29	9.96	0.0026568	0.00501199	NA	0	NA
1778	78.0614	76.3488	72.1105	36.224	11.1077	20.7957	chr11	5721487	5721686	200	9	intergenic	NA	NA	NA	NA	NA	NA	N	N	75.51	22.71	0.0021761	0.00474732	NA	0	NA
1779	8.22386	11.6027	11.1231	0	1.56202	0	chr11	5743378	5743518	141	8	intergenic	NA	NA	NA	NA	NA	NA	N	N	10.32	0.52	0.00113917	0.00399988	NA	0	NA
1780	40.3361	42.3285	52.9953	18.2813	22.1286	13.553	chr11	5838115	5838236	122	6	intergenic	NA	NA	NA	NA	NA	NA	N	N	45.22	17.99	0.0042361	0.00587159	NA	0	NA
1781	89.2877	76.3847	63.7723	25.1368	26.3591	10.4875	chr11	5893824	5893992	169	8	Intron	last	NA	ENSSSCT00000024217	NA	NA	NA	N	N	76.48	20.66	0.0033796	0.00540851	ENSSSCT00000024217	0	NA
1782	47.8069	48.5926	53.2995	16.1719	11.6551	6.15596	chr11	5964774	5964995	222	13	intergenic	NA	NA	NA	NA	NA	NA	N	N	49.9	11.33	0.00033543	0.00303326	NA	0	NA
1783	39.1969	36.8006	41.7419	8.86365	13.3482	5.04572	chr11	6009944	6010108	165	11	intergenic	NA	NA	NA	NA	NA	NA	N	N	39.25	9.09	0.00041809	0.00322468	NA	0	NA
1784	42.5879	42.8656	40.7846	17.71	12.6914	4.84037	chr11	6034308	6034423	116	8	intergenic	NA	NA	NA	NA	NA	NA	N	N	42.08	11.75	0.00133854	0.00415791	NA	0	NA
1785	62.2664	59.8185	51.7297	19.8047	28.4288	10.5843	chr11	6195462	6195538	77	5	intergenic	NA	NA	NA	NA	NA	NA	N	N	57.94	19.61	0.0031848	0.00529044	NA	0	NA
1786	0.83917	3.1309	9.66119	16.1049	18.7443	21.2054	chr11	6210884	6211092	209	7	intergenic	NA	NA	NA	NA	NA	NA	N	N	4.54	18.68	0.0094849	0.0094963	NA	0	NA
1787	83.4135	88.0948	57.5434	27.6758	16.4012	16.9951	chr11	6225017	6225119	103	6	intergenic	NA	NA	NA	NA	NA	NA	N	N	76.35	20.36	0.0053354	0.00650697	NA	0	NA
1788	71.404	76.6353	82.3932	17.2657	31.414	7.74459	chr11	6529869	6530079	211	9	intergenic	NA	NA	NA	NA	NA	NA	N	N	76.81	18.81	0.00156094	0.0043369	NA	0	NA
1789	150.967	123.762	127.742	86.3283	69.5099	63.8929	chr11	6537560	6537596	37	6	intergenic	NA	NA	NA	NA	NA	NA	N	N	134.16	73.24	0.0049207	0.00627344	NA	0	NA
1790	59.4132	67.7747	64.0689	24.375	10.711	11.8013	chr11	6613666	6613833	168	7	intergenic	NA	NA	NA	NA	NA	NA	N	N	63.75	15.63	0.00065765	0.00350462	NA	0	NA
1791	82.7281	91.855	89.479	39.9903	36.7075	34.0977	chr11	6622215	6622416	202	12	intergenic	NA	NA	NA	NA	NA	NA	N	N	88.02	36.93	9.6209e-05	0.00242775	NA	0	NA
1792	51.1894	51.1994	38.6448	6.74666	12.9425	2.76593	chr11	6666327	6666589	263	7	intergenic	NA	NA	NA	NA	NA	NA	N	N	47.01	7.49	0.00152065	0.00432327	NA	0	NA
1793	45.4271	30.0812	31.4412	9.14064	3.12404	0	chr11	6760641	6760688	48	6	Exon	last	NA	ENSSSCT00000010220	NA	NA	NA	N	N	35.65	4.09	0.004843	0.00622969	ENSSSCT00000010220	1	KATNAL1	ENSG00000102781	KATNAL1
1794	64.2804	58.1978	74.0691	28.7277	39.72	29.872	chr11	6786481	6786555	75	7	Intron	internal	NA	ENSSSCT00000010220	NA	NA	NA	N	N	65.52	32.77	0.0048221	0.00621891	ENSSSCT00000010220	1	KATNAL1	ENSG00000102781	KATNAL1
1795	26.3499	30.7564	27.7971	9.14064	8.47954	10.5105	chr11	6876076	6876222	147	7	intergenic	NA	NA	NA	NA	NA	NA	N	N	28.3	9.38	0.000183694	0.00261457	NA	0	NA
1796	79.0666	83.6686	73.2047	14.9297	19.0567	15.231	chr11	6887058	6887256	199	10	intergenic	NA	NA	NA	NA	NA	NA	N	N	78.65	16.41	4.3451e-05	0.00201028	NA	0	NA
1797	43.9389	49.8917	61.696	21.9375	26.242	19.2324	chr11	6988125	6988278	154	10	intergenic	NA	NA	NA	NA	NA	NA	N	N	51.84	22.47	0.0063354	0.00709393	NA	0	NA
1798	48.7558	67.6826	59.3231	31.8018	27.5306	18.5548	chr11	7012838	7012986	149	8	intergenic	NA	NA	NA	NA	NA	NA	N	N	58.59	25.96	0.008336	0.00851414	NA	0	NA
1799	17.6226	15.6852	13.4466	0	1.04135	1.72102	chr11	7026842	7026991	150	6	intergenic	NA	NA	NA	NA	NA	NA	N	N	15.58	0.92	0.00035929	0.00309247	NA	0	NA
1800	1.76226	4.29731	2.57067	16.5039	10.9341	17.2102	chr11	7068895	7068969	75	6	intergenic	NA	NA	NA	NA	NA	NA	N	N	2.88	14.88	0.0048004	0.00620564	NA	0	NA
1801	57.6258	41.4475	49.95	6.09376	11.4809	3.8723	chr11	7099659	7100084	426	20	intergenic	NA	NA	NA	NA	NA	NA	N	N	49.67	7.15	0.00120416	0.00402816	NA	0	NA
1802	26.8255	28.792	28.8706	17.2657	17.9632	17.2102	chr11	7112141	7112254	114	6	intergenic	NA	NA	NA	NA	NA	NA	N	N	28.16	17.48	0.000117327	0.00250193	NA	0	NA
1803	17.6226	21.4328	25.3606	5.14161	7.0291	3.5496	chr11	7201363	7201495	133	8	intergenic	NA	NA	NA	NA	NA	NA	N	N	21.47	5.24	0.0026957	0.00503789	NA	0	NA
1804	16.2799	21.5479	18.6444	7.6172	5.13236	5.71625	chr11	7281474	7281570	97	7	Intron	last	NA	ENSSSCT00000010224	NA	NA	NA	N	N	18.82	6.16	0.0017224	0.00445709	ENSSSCT00000010224	1	ALOX5AP	ENSG00000132965	ALOX5AP
1805	14.6016	13.8128	16.9495	2.61161	3.34719	4.79427	chr11	7330936	7331119	184	7	intergenic	NA	NA	NA	NA	NA	NA	N	N	15.12	3.58	0.00053786	0.00337798	NA	0	NA
1806	45.9655	55.9187	41.3779	8.56935	4.88132	10.8102	chr11	7337263	7337515	253	8	intergenic	NA	NA	NA	NA	NA	NA	N	N	47.75	8.09	0.00101829	0.00389376	NA	0	NA
1807	20.8114	19.1537	21.3563	4.57032	4.23977	1.29077	chr11	7409720	7409898	179	7	Intron	internal	NA	ENSSSCT00000010225	NA	NA	NA	N	N	20.44	3.37	0.000159362	0.00257884	ENSSSCT00000010225	1	MEDAG	ENSG00000102802	MEDAG
1808	38.5738	44.2623	33.4187	11.6797	16.1409	2.58153	chr11	7562009	7562061	53	6	Intron	internal	NA	ENSSSCT00000010227	NA	NA	NA	N	N	38.75	10.13	0.004859	0.00624291	ENSSSCT00000010227	0	NA
1808	38.5738	44.2623	33.4187	11.6797	16.1409	2.58153	chr11	7562009	7562061	53	6	Intron	internal	NA	ENSSSCT00000010228	NA	NA	NA	N	N	38.75	10.13	0.004859	0.00624291	ENSSSCT00000010228	0	NA
1809	38.1822	42.1566	29.5429	2.28516	14.9954	5.42121	chr11	7842945	7843104	160	10	Intron	internal	NA	ENSSSCT00000010230	NA	NA	NA	N	N	36.63	7.57	0.0055212	0.0066	ENSSSCT00000010230	1	B3GALTL	ENSG00000187676	B3GALTL
1810	58.7419	59.088	64.8599	41.8946	46.0796	40.2289	chr11	8143961	8144028	68	6	intergenic	NA	NA	NA	NA	NA	NA	N	N	60.9	42.73	0.0023384	0.00484119	NA	0	NA
1811	28.666	33.2612	29.8988	18.2813	12.1838	18.8452	chr11	8175319	8175451	133	5	intergenic	NA	NA	NA	NA	NA	NA	N	N	30.61	16.44	0.005037	0.00633927	NA	0	NA
1812	53.6153	62.1156	43.3598	12.603	14.3422	9.50473	chr11	8385340	8385532	193	11	intergenic	NA	NA	NA	NA	NA	NA	N	N	53.03	12.15	0.00187853	0.0045617	NA	0	NA
1813	20.9121	20.3692	21.3563	4.57032	7.1853	7.22829	chr11	8386840	8386935	96	5	intergenic	NA	NA	NA	NA	NA	NA	N	N	20.88	6.33	9.7511e-05	0.00242775	NA	0	NA
1814	10.1036	11.3449	7.83065	21.0235	30.3032	24.5245	chr11	8522310	8522350	41	5	intergenic	NA	NA	NA	NA	NA	NA	N	N	9.76	25.28	0.0058372	0.0067871	NA	0	NA
1815	56.6272	44.9928	53.0348	21.3282	31.3966	20.0069	chr11	8584668	8584797	130	10	Intron	last	NA	ENSSSCT00000010233	NA	NA	NA	N	N	51.55	24.24	0.0053764	0.00652417	ENSSSCT00000010233	0	NA
1816	47.9334	54.1461	59.679	13.5586	18.5881	10.7134	chr11	8628740	8628935	196	10	intergenic	NA	NA	NA	NA	NA	NA	N	N	53.92	14.29	0.00064037	0.00349527	NA	0	NA
1817	4.69935	6.18812	4.98314	18.586	14.3706	17.2963	chr11	8879794	8879985	192	5	Intron	last	NA	ENSSSCT00000027715	NA	NA	NA	N	N	5.29	16.75	0.00099553	0.00387569	ENSSSCT00000027715	0	NA
1818	13.4267	16.0228	15.5935	6.9643	6.24808	3.8723	chr11	9321251	9321352	102	7	intergenic	NA	NA	NA	NA	NA	NA	N	N	15.01	5.69	0.00163942	0.00439261	NA	0	NA
1819	10.6639	11.9002	14.8764	44.7657	44.818	50.6377	chr11	9420396	9420608	213	13	intergenic	NA	NA	NA	NA	NA	NA	N	N	12.48	46.74	0.000120703	0.00250193	NA	0	NA
1820	14.0981	15.7926	39.7465	60.3663	81.0298	75.6711	chr11	9560233	9560336	104	8	intergenic	NA	NA	NA	NA	NA	NA	N	N	23.21	72.36	0.0089562	0.00902521	NA	0	NA
1821	26.8255	30.296	26.4977	8.37892	6.24808	4.51768	chr11	9691239	9691428	190	6	intergenic	NA	NA	NA	NA	NA	NA	N	N	27.87	6.38	0.00020033	0.00266139	NA	0	NA
1822	1.76226	3.00812	0	19.5508	17.1822	12.0471	chr11	9808714	9808726	13	6	intergenic	NA	NA	NA	NA	NA	NA	N	N	1.59	16.26	0.0035194	0.00548826	NA	0	NA
1823	0.822386	2.44947	9.4917	26.3555	32.9586	23.3629	chr11	10416089	10416308	220	10	intergenic	NA	NA	NA	NA	NA	NA	N	N	4.25	27.56	0.0038976	0.00568164	NA	0	NA
1824	6.10916	3.3519	7.83065	17.3672	24.3675	21.943	chr11	10784003	10784095	93	5	intergenic	NA	NA	NA	NA	NA	NA	N	N	5.76	21.23	0.003138	0.00527247	NA	0	NA
1825	59.2454	58.0137	51.1874	15.452	28.1164	9.58854	chr11	10988265	10988393	129	7	intergenic	NA	NA	NA	NA	NA	NA	N	N	56.15	17.72	0.0030796	0.00524056	NA	0	NA
1826	45.2312	60.1086	43.0092	19.4239	11.1294	8.55132	chr11	11869958	11870144	187	8	downstream2k	NA	NA	ENSSSCT00000024366	NA	NA	NA	N	N	49.45	13.03	0.0044231	0.00597482	ENSSSCT00000024366	0	NA	ENSG00000133083	DCLK1
1827	39.2396	48.4736	44.0177	29.4786	29.6003	26.6543	chr11	11916947	11917589	643	20	Intron	first	NA	ENSSSCT00000024366	NA	NA	NA	N	N	43.91	28.58	0.0056588	0.00668563	ENSSSCT00000024366	0	NA	ENSG00000133083	DCLK1
1828	17.8184	16.7595	16.4127	2.79297	7.0291	3.01179	chr11	12011306	12011387	82	6	intergenic	NA	NA	NA	NA	NA	NA	N	N	17	4.28	0.00090402	0.00377606	NA	0	NA
1829	19.5023	9.28219	25.3903	74.0392	50.2971	70.4758	chr11	12176287	12176444	158	5	Intron	internal	NA	ENSSSCT00000022898	NA	NA	NA	N	N	18.06	64.94	0.0058832	0.00681775	ENSSSCT00000022898	0	NA	ENSG00000120669	SOHLH2
1830	30.3108	37.9023	36.543	10.6641	18.4319	16.0055	chr11	12483389	12483458	70	5	intergenic	NA	NA	NA	NA	NA	NA	N	N	34.92	15.03	0.0037187	0.00559	NA	0	NA
1831	31.329	30.9406	41.3284	2.03125	11.7152	7.74459	chr11	12552088	12552227	140	6	intergenic	NA	NA	NA	NA	NA	NA	N	N	34.53	7.16	0.0034361	0.00544053	NA	0	NA
1832	69.3154	57.6621	54.2537	13.8495	16.8982	5.74977	chr11	12669641	12669796	156	11	Intron	internal	NA	ENSSSCT00000010254	CGIshore	intragenic	ENSSSCT00000010254	N	Y	60.41	12.17	0.00102424	0.00389376	ENSSSCT00000010254	1	SMAD9	ENSG00000120693	SMAD9
1833	50.6084	41.2542	65.6205	18.9844	10.814	11.7162	chr11	12698738	12698865	128	13	Intron	first	NA	ENSSSCT00000010254	NA	NA	NA	N	N	52.49	13.84	0.0068986	0.00745805	ENSSSCT00000010254	1	SMAD9	ENSG00000120693	SMAD9
1834	31.4002	42.5434	30.5244	8.44817	4.97007	2.46419	chr11	12954812	12954982	171	11	intergenic	NA	NA	NA	NA	NA	NA	N	N	34.82	5.29	0.0022371	0.00479154	NA	0	NA
1835	118.724	95.4002	100.783	46.8035	16.3144	8.24656	chr11	12979244	12979492	249	18	intergenic	NA	NA	NA	NA	NA	NA	N	N	104.97	23.79	0.0040595	0.00577256	NA	0	NA
1836	4.69935	1.28919	0.94917	24.375	31.8652	35.8833	chr11	13331250	13331440	191	5	Intron	internal	NA	ENSSSCT00000010259	NA	NA	NA	N	N	2.31	30.71	0.00136278	0.00417266	ENSSSCT00000010259	1	TRPC4	ENSG00000133107	TRPC4
1837	5.87419	1.28919	7.83065	22.8516	31.8652	36.3996	chr11	13332376	13332462	87	5	Intron	internal	NA	ENSSSCT00000010259	NA	NA	NA	N	N	5	30.37	0.0045968	0.00608743	ENSSSCT00000010259	1	TRPC4	ENSG00000133107	TRPC4
1838	29.8605	37.9237	31.0458	11.8067	8.98162	5.27063	chr11	13454301	13454493	193	12	Intron	first	NA	ENSSSCT00000010259	NA	NA	NA	N	N	32.94	8.69	0.00152179	0.00432327	ENSSSCT00000010259	1	TRPC4	ENSG00000133107	TRPC4
1839	24.28	35.2379	35.0006	1.52344	8.07044	2.15128	chr11	13598876	13598975	100	6	intergenic	NA	NA	NA	NA	NA	NA	N	N	31.51	3.92	0.0027155	0.00504662	NA	0	NA
1840	53.8076	53.3726	63.8317	5.1797	11.559	29.4295	chr11	13599822	13599941	120	5	intergenic	NA	NA	NA	NA	NA	NA	N	N	57	15.39	0.0065751	0.00724581	NA	0	NA
1841	52.215	81.5056	76.8564	24.7136	19.4385	4.30255	chr11	13920896	13920986	91	9	intergenic	NA	NA	NA	NA	NA	NA	N	N	70.19	16.15	0.0078583	0.00813694	NA	0	NA
1842	17.6226	11.6027	16.6105	3.69978	5.57865	1.29077	chr11	14368980	14369122	143	7	intergenic	NA	NA	NA	NA	NA	NA	N	N	15.28	3.52	0.0062769	0.00705497	NA	0	NA
[truncated: 13,887 more rows]

## Sheet: Supplementart Table S5
Supplementary Information DNA methylation landscape of fat deposit and fatty acid composition variation in obese and lean pigs Shunhua Zhang, Linyuan Shen, Yudong Xia, Qiong Yang, Xuewei Li, Guoqing Tang, Yanzhi Jiang, Jinyong Wang, Mingzhou Li & Li Zhu
Supplementary Table S5. Over-represented functional gene categories for DMRs in promoter of gene
Function category	Term	Number of involved genes	%	P value	Gene list
GOTERM_MF_FAT	GO:0004984~olfactory receptor activity	18	6.10169	0.000608217	ENSG00000198128, ENSG00000184933, ENSG00000197454, ENSG00000180785, ENSG00000174937, ENSG00000172146, ENSG00000177275, ENSG00000188269, ENSG00000221989, ENSG00000172150, ENSG00000187612, ENSG00000205330, ENSG00000203663, ENSG00000127515, ENSG00000196936, ENSG00000185385, ENSG00000206536, ENSG00000122718
GOTERM_BP_FAT	GO:0007608~sensory perception of smell	18	6.10169	0.000689236	ENSG00000198128, ENSG00000184933, ENSG00000197454, ENSG00000180785, ENSG00000174937, ENSG00000172146, ENSG00000177275, ENSG00000188269, ENSG00000221989, ENSG00000172150, ENSG00000187612, ENSG00000205330, ENSG00000203663, ENSG00000127515, ENSG00000196936, ENSG00000185385, ENSG00000206536, ENSG00000122718
GOTERM_BP_FAT	GO:0007606~sensory perception of chemical stimulus	19	6.44068	0.000825636	ENSG00000198128, ENSG00000184933, ENSG00000197454, ENSG00000180785, ENSG00000174937, ENSG00000172146, ENSG00000177275, ENSG00000188269, ENSG00000221989, ENSG00000172150, ENSG00000187612, ENSG00000205330, ENSG00000203663, ENSG00000127515, ENSG00000128519, ENSG00000196936, ENSG00000185385, ENSG00000206536, ENSG00000122718
GOTERM_BP_FAT	GO:0042157~lipoprotein metabolic process	7	2.37288	0.00190798	ENSG00000151665, ENSG00000100336, ENSG00000136908, ENSG00000128284, ENSG00000100342, ENSG00000128335, ENSG00000182858
GOTERM_BP_FAT	GO:0007600~sensory perception	24	8.13559	0.0065325	ENSG00000184933, ENSG00000198128, ENSG00000110148, ENSG00000197454, ENSG00000180785, ENSG00000174937, ENSG00000172146, ENSG00000177275, ENSG00000188269, ENSG00000179520, ENSG00000164610, ENSG00000221989, ENSG00000172150, ENSG00000187612, ENSG00000205330, ENSG00000086717, ENSG00000203663, ENSG00000127515, ENSG00000128519, ENSG00000196936, ENSG00000102104, ENSG00000185385, ENSG00000206536, ENSG0000…
GOTERM_BP_FAT	GO:0050890~cognition	26	8.81356	0.00687833	ENSG00000180785, ENSG00000177275, ENSG00000188269, ENSG00000179520, ENSG00000172150, ENSG00000205330, ENSG00000203663, ENSG00000127515, ENSG00000124788, ENSG00000196936, ENSG00000102104, ENSG00000161638, ENSG00000206536, ENSG00000122718, ENSG00000198128, ENSG00000110148, ENSG00000184933, ENSG00000197454, ENSG00000174937, ENSG00000172146, ENSG00000164610, ENSG00000221989, ENSG00000187612, ENSG0000…
GOTERM_BP_FAT	GO:0042756~drinking behavior	3	1.01695	0.00691087	ENSG00000183395, ENSG00000143839, ENSG00000130234
KEGG_PATHWAY	hsa04740:Olfactory transduction	15	5.08475	0.00760194	ENSG00000198128, ENSG00000184933, ENSG00000180785, ENSG00000174937, ENSG00000172146, ENSG00000188269, ENSG00000172150, ENSG00000221989, ENSG00000205330, ENSG00000203663, ENSG00000127515, ENSG00000196936, ENSG00000185385, ENSG00000183943, ENSG00000122718
GOTERM_BP_FAT	GO:0006869~lipid transport	8	2.71186	0.00953309	ENSG00000168398, ENSG00000058063, ENSG00000100336, ENSG00000141447, ENSG00000128284, ENSG00000100342, ENSG00000128335, ENSG00000182557
GOTERM_BP_FAT	GO:0007166~cell surface receptor linked signal transduction	44	14.9153	0.00968823	ENSG00000183395, ENSG00000180785, ENSG00000064393, ENSG00000182901, ENSG00000164683, ENSG00000177275, ENSG00000188269, ENSG00000172150, ENSG00000149177, ENSG00000163217, ENSG00000115415, ENSG00000205330, ENSG00000127515, ENSG00000101017, ENSG00000203663, ENSG00000213928, ENSG00000196936, ENSG00000102384, ENSG00000010610, ENSG00000161638, ENSG00000043462, ENSG00000122718, ENSG00000206536, ENSG0000…
GOTERM_MF_FAT	GO:0042623~ATPase activity, coupled	11	3.72881	0.0127386	ENSG00000110367, ENSG00000124172, ENSG00000180389, ENSG00000100246, ENSG00000058063, ENSG00000147400, ENSG00000159199, ENSG00000165392, ENSG00000124177, ENSG00000005471, ENSG00000129244, ENSG00000004700
GOTERM_BP_FAT	GO:0010876~lipid localization	8	2.71186	0.0143124	ENSG00000168398, ENSG00000058063, ENSG00000100336, ENSG00000141447, ENSG00000128284, ENSG00000100342, ENSG00000128335, ENSG00000182557
GOTERM_BP_FAT	GO:0007186~G-protein coupled receptor protein signaling pathway	29	9.83051	0.0152342	ENSG00000183395, ENSG00000180785, ENSG00000182901, ENSG00000177275, ENSG00000188269, ENSG00000172150, ENSG00000205330, ENSG00000203663, ENSG00000127515, ENSG00000196936, ENSG00000102384, ENSG00000206536, ENSG00000122718, ENSG00000184933, ENSG00000198128, ENSG00000168398, ENSG00000110148, ENSG00000197454, ENSG00000174937, ENSG00000172146, ENSG00000171509, ENSG00000125730, ENSG00000221989, ENSG0000…
GOTERM_BP_FAT	GO:0008203~cholesterol metabolic process	6	2.0339	0.0170587	ENSG00000141447, ENSG00000100342, ENSG00000122787, ENSG00000128335, ENSG00000012174, ENSG00000147383
GOTERM_BP_FAT	GO:0006333~chromatin assembly or disassembly	7	2.37288	0.0175637	ENSG00000182415, ENSG00000172352, ENSG00000101812, ENSG00000129873, ENSG00000119335, ENSG00000123569, ENSG00000124177, ENSG00000153046, ENSG00000172288
GOTERM_MF_FAT	GO:0016887~ATPase activity	12	4.0678	0.0195124	ENSG00000100246, ENSG00000058063, ENSG00000159199, ENSG00000005471, ENSG00000124177, ENSG00000154265, ENSG00000110367, ENSG00000180389, ENSG00000124172, ENSG00000147400, ENSG00000165392, ENSG00000129244, ENSG00000004700
GOTERM_MF_FAT	GO:0004402~histone acetyltransferase activity	4	1.35593	0.022944	ENSG00000182415, ENSG00000172352, ENSG00000129873, ENSG00000114166, ENSG00000153046, ENSG00000172288
GOTERM_MF_FAT	GO:0004468~lysine N-acetyltransferase activity	4	1.35593	0.022944	ENSG00000182415, ENSG00000172352, ENSG00000129873, ENSG00000114166, ENSG00000153046, ENSG00000172288
GOTERM_BP_FAT	GO:0016125~sterol metabolic process	6	2.0339	0.0244691	ENSG00000141447, ENSG00000100342, ENSG00000122787, ENSG00000128335, ENSG00000012174, ENSG00000147383
GOTERM_BP_FAT	GO:0008654~phospholipid biosynthetic process	6	2.0339	0.0254019	ENSG00000151665, ENSG00000158669, ENSG00000136908, ENSG00000123684, ENSG00000088766, ENSG00000182858
GOTERM_BP_FAT	GO:0048609~reproductive process in a multicellular organism	15	5.08475	0.0282099	ENSG00000183395, ENSG00000158669, ENSG00000165496, ENSG00000104687, ENSG00000128052, ENSG00000169340, ENSG00000133895, ENSG00000182415, ENSG00000172352, ENSG00000173698, ENSG00000129873, ENSG00000102384, ENSG00000128335, ENSG00000147400, ENSG00000127554, ENSG00000153046, ENSG00000172288
GOTERM_BP_FAT	GO:0032504~multicellular organism reproduction	15	5.08475	0.0282099	ENSG00000183395, ENSG00000158669, ENSG00000165496, ENSG00000104687, ENSG00000128052, ENSG00000169340, ENSG00000133895, ENSG00000182415, ENSG00000172352, ENSG00000173698, ENSG00000129873, ENSG00000102384, ENSG00000128335, ENSG00000147400, ENSG00000127554, ENSG00000153046, ENSG00000172288
GOTERM_MF_FAT	GO:0018685~alkane 1-monooxygenase activity	2	0.677966	0.031938	ENSG00000162365, ENSG00000187048
GOTERM_MF_FAT	GO:0003682~chromatin binding	7	2.37288	0.0343857	ENSG00000101868, ENSG00000182415, ENSG00000172352, ENSG00000129873, ENSG00000085224, ENSG00000133895, ENSG00000124177, ENSG00000153046, ENSG00000172288
GOTERM_BP_FAT	GO:0050877~neurological system process	29	9.83051	0.0360438	ENSG00000183395, ENSG00000180785, ENSG00000177275, ENSG00000188269, ENSG00000179520, ENSG00000172150, ENSG00000205330, ENSG00000203663, ENSG00000127515, ENSG00000124788, ENSG00000196936, ENSG00000102104, ENSG00000161638, ENSG00000206536, ENSG00000122718, ENSG00000130234, ENSG00000184933, ENSG00000198128, ENSG00000110148, ENSG00000197454, ENSG00000174937, ENSG00000172146, ENSG00000164610, ENSG0000…
GOTERM_BP_FAT	GO:0006325~chromatin organization	12	4.0678	0.0454382	ENSG00000101812, ENSG00000099381, ENSG00000185420, ENSG00000114166, ENSG00000133895, ENSG00000124177, ENSG00000172352, ENSG00000182415, ENSG00000129873, ENSG00000119335, ENSG00000123569, ENSG00000113580, ENSG00000153046, ENSG00000172288
GOTERM_MF_FAT	GO:0000403~Y-form DNA binding	2	0.677966	0.0475243	ENSG00000133895, ENSG00000165392
GOTERM_BP_FAT	GO:0008283~cell proliferation	13	4.40678	0.053069	ENSG00000110148, ENSG00000112667, ENSG00000119715, ENSG00000066279, ENSG00000142945, ENSG00000163217, ENSG00000101868, ENSG00000101017, ENSG00000147854, ENSG00000143162, ENSG00000136866, ENSG00000127554, ENSG00000076716
GOTERM_MF_FAT	GO:0008289~lipid binding	13	4.40678	0.0608142	ENSG00000166819, ENSG00000141447, ENSG00000196408, ENSG00000119715, ENSG00000122787, ENSG00000159199, ENSG00000160862, ENSG00000100336, ENSG00000128284, ENSG00000100342, ENSG00000128335, ENSG00000102362, ENSG00000113580
GOTERM_BP_FAT	GO:0007283~spermatogenesis	10	3.38983	0.0648204	ENSG00000183395, ENSG00000182415, ENSG00000172352, ENSG00000165496, ENSG00000104687, ENSG00000173698, ENSG00000129873, ENSG00000147400, ENSG00000169340, ENSG00000127554, ENSG00000153046, ENSG00000172288
GOTERM_BP_FAT	GO:0048232~male gamete generation	10	3.38983	0.0648204	ENSG00000183395, ENSG00000182415, ENSG00000172352, ENSG00000165496, ENSG00000104687, ENSG00000173698, ENSG00000129873, ENSG00000147400, ENSG00000169340, ENSG00000127554, ENSG00000153046, ENSG00000172288
GOTERM_MF_FAT	GO:0070035~purine NTP-dependent helicase activity	5	1.69492	0.0734613	ENSG00000110367, ENSG00000147400, ENSG00000165392, ENSG00000124177, ENSG00000004700
GOTERM_MF_FAT	GO:0008026~ATP-dependent helicase activity	5	1.69492	0.0734613	ENSG00000110367, ENSG00000147400, ENSG00000165392, ENSG00000124177, ENSG00000004700
GOTERM_MF_FAT	GO:0004386~helicase activity	6	2.0339	0.0757601	ENSG00000110367, ENSG00000147400, ENSG00000085224, ENSG00000165392, ENSG00000124177, ENSG00000004700
GOTERM_MF_FAT	GO:0016713~oxidoreductase activity, acting on paired donors, with incorporation or reduction of molecular oxygen, reduced iron-sulfur protein as one donor, and incorporation of one atom of oxygen	2	0.677966	0.0779514	ENSG00000162365, ENSG00000187048
GOTERM_BP_FAT	GO:0060135~maternal process involved in female pregnancy	2	0.677966	0.078722	ENSG00000128335, ENSG00000133895
GOTERM_BP_FAT	GO:0060177~regulation of angiotensin metabolic process	2	0.677966	0.078722	ENSG00000143839, ENSG00000130234
GOTERM_BP_FAT	GO:0002002~regulation of angiotensin levels in blood	2	0.677966	0.078722	ENSG00000143839, ENSG00000130234
GOTERM_BP_FAT	GO:0006644~phospholipid metabolic process	7	2.37288	0.0905488	ENSG00000151665, ENSG00000158669, ENSG00000136908, ENSG00000078269, ENSG00000123684, ENSG00000088766, ENSG00000182858
KEGG_PATHWAY	hsa04810:Regulation of actin cytoskeleton	8	2.71186	0.0931037	ENSG00000168398, ENSG00000126934, ENSG00000123338, ENSG00000027644, ENSG00000161638, ENSG00000072110, ENSG00000129682, ENSG00000162344
GOTERM_MF_FAT	GO:0016279~protein-lysine N-methyltransferase activity	3	1.01695	0.09341	ENSG00000099381, ENSG00000185420, ENSG00000133895
GOTERM_MF_FAT	GO:0016278~lysine N-methyltransferase activity	3	1.01695	0.09341	ENSG00000099381, ENSG00000185420, ENSG00000133895
GOTERM_MF_FAT	GO:0018024~histone-lysine N-methyltransferase activity	3	1.01695	0.09341	ENSG00000099381, ENSG00000185420, ENSG00000133895
GOTERM_BP_FAT	GO:0046839~phospholipid dephosphorylation	2	0.677966	0.0937099	ENSG00000063601, ENSG00000078269
GOTERM_BP_FAT	GO:0051276~chromosome organization	13	4.40678	0.0978048	ENSG00000101812, ENSG00000099381, ENSG00000185420, ENSG00000114166, ENSG00000133895, ENSG00000124177, ENSG00000182415, ENSG00000172352, ENSG00000129873, ENSG00000119335, ENSG00000123569, ENSG00000165392, ENSG00000153046, ENSG00000113580, ENSG00000172288
GOTERM_BP_FAT	GO:0046474~glycerophospholipid biosynthetic process	4	1.35593	0.0988077	ENSG00000151665, ENSG00000158669, ENSG00000136908, ENSG00000182858
GOTERM_MF_FAT	GO:0042626~ATPase activity, coupled to transmembrane movement of substances	5	1.69492	0.09913	ENSG00000124172, ENSG00000180389, ENSG00000058063, ENSG00000159199, ENSG00000005471, ENSG00000129244
GOTERM_MF_FAT	GO:0008080~N-acetyltransferase activity	4	1.35593	0.0997939	ENSG00000182415, ENSG00000172352, ENSG00000129873, ENSG00000114166, ENSG00000153046, ENSG00000172288
